# Supplementary material for: Single‐cell RNA sequencing analysis of human kidney reveals the presence of ACE2 receptor: A potential pathway of COVID‐19 infection
Source: Mol Genet Genomic Med. 2020 Aug 3;8(10):e1442. doi: 10.1002/mgg3.1442 (PMC7435545; doi:10.1002/mgg3.1442)
Supplement: Supplementary file 4 — Table S2 [file MGG3-8-e1442-s004.xlsx]

## Sheet: Sheet1
Table S2. Differential genes expressed in each cluster.
Cluster	Gene
1	GPX3
1	PCSK1N
1	FAM151A
1	SLC22A8
1	IGFBP7
1	MT-ATP6
1	MT-ND1
1	MT-CO3
1	FABP1
1	DPEP1
1	MT-ND3
1	PRAP1
1	MT-CO1
1	UGT2B7
1	LGMN
1	MT-ND4
1	PRODH2
1	MT-ND2
1	MT-CYB
1	APOE
1	MT-CO2
1	SMIM24
1	MT-ND5
1	CXCL14
1	PDZK1IP1
1	ITM2B
1	NAT8
1	SLC7A7
1	SELENOP
1	THY1
1	ALB
1	CTSB
1	PAH
1	MT-ND4L
1	MTRNR2L8
1	RPS27L
1	NDUFB2
1	DBI
1	MTRNR2L12
1	MTRNR2L1
1	TMEM176A
1	NPC2
1	SLC4A4
1	ASS1
1	MT1X
1	NUPR1
1	PSAT1
1	TMBIM6
1	POLR2L
1	FXYD2
1	LGALS2
1	PTH1R
1	ATP1B1
1	SLC3A2
1	CA2
1	TSPAN1
1	SLC22A6
1	S100A1
1	ATOX1
1	PGRMC1
1	SLC16A9
1	MCCD1
1	FKBP2
1	CLTRN
1	ATP6V0E1
1	GSTA1
1	GGH
1	RARRES2
1	TMEM176B
1	CD63
1	LAPTM4A
1	CLU
1	SLC13A3
1	LRP2
1	CTSH
1	FCGRT
1	CTSA
1	CTSD
1	CUBN
1	TMEM59
1	APOM
1	NENF
1	QDPR
1	AQP1
1	MDH1
1	ALDH4A1
1	G0S2
1	NAPSA
1	APLP2
1	ACOT7
1	PIGR
1	PCP4
2	AGXT
2	DCXR
2	MIOX
2	AKR7A3
2	ALDH2
2	BBOX1
2	ACAT1
2	NIT2
2	DAB2
2	MPC1
2	CRYAB
2	GAPDH
2	PEBP1
2	PRDX1
2	DSTN
2	MT1F
2	MT1G
2	EEF1A1
2	TXN
2	HINT1
2	RPS6
2	PEPD
2	ALDH6A1
2	GLYATL1
2	NACA
2	MT1E
2	ACY3
2	EEF2
2	GPX4
2	SDHC
2	AC093496.1
2	ACAA2
2	ECHS1
2	TPM1
2	LDHB
2	SOD1
2	ECH1
2	MSRB1
2	HSPB1
2	MT1H
2	MT2A
2	GRHPR
2	HAO2
2	HGD
2	ACADM
2	UBB
2	RPL12
2	C11orf54
2	ST13
2	ISCU
2	RBP4
2	BDH2
2	GLYAT
2	PTGR1
2	RIDA
2	KRT8
2	HSPA8
2	ECI2
2	RPL5
2	AKR1C3
2	PDZK1
2	CYB5A
2	BPHL
2	ASRGL1
2	AKR7A2
2	CYSTM1
2	C1QBP
2	HIBCH
2	PRDX3
2	HSPD1
2	BNIP3
2	AKR1A1
2	RACK1
2	TPI1
2	FBP1
2	CRYL1
2	SKP1
2	PHYH
2	ATP5MC3
2	PPA1
2	SHMT1
2	CHCHD2
2	ARID5B
2	ATP5F1A
2	KRT18
2	MGST3
2	GHITM
2	HADHB
2	UQCRFS1
2	SDHB
2	PRDX2
2	BHMT
2	HIBADH
2	ALDH1A1
2	PTER
2	ACMSD
2	RPL4
2	YBX1
2	ETFB
2	AHCY
2	SMS
2	RBP5
2	ATP5F1B
2	CNDP2
2	OAT
2	MYL12B
2	TCEA3
2	SORD
2	PCK1
2	MORF4L1
2	MDH2
2	PRR13
2	CARHSP1
2	MPC2
2	IDNK
2	CRYZ
2	EIF3E
2	VDAC1
2	NDUFV2
2	MRPS35
2	PLA2G16
2	PPIA
2	PSMB5
2	SMIM32
2	ETFA
2	ZC3H15
2	DDT
2	ATP5F1C
2	RBPMS
2	DNPH1
2	SCP2
2	ENO1
2	SCOC
2	PGK1
2	ESD
2	NDUFS2
2	AK2
2	HAGH
2	MAOA
2	NDUFA10
2	PPA2
2	WDR18
2	ADI1
2	AIFM1
2	STOML2
2	ENOSF1
2	BRK1
2	CMPK1
2	ACOT13
2	BHMT2
2	RDX
2	CAPZA2
2	S100A11
2	SUCLG2
2	CCNG1
2	ARL2
2	USH1C
2	GIPC2
2	TMEM256
2	DECR1
2	CNN3
2	ACAA1
2	IMPA2
2	CALD1
2	AP1S1
2	CHMP5
2	PSMA2
2	ADH5
2	ASPDH
2	CLIC4
2	PSMD8
2	YWHAE
2	TUBB4B
2	MORN2
2	HNRNPA1
2	LINC01510
2	IDH3G
2	PSME1
2	CYC1
2	RHOC
2	PSMB7
2	ANXA4
2	NDUFV1
2	CMBL
2	TAX1BP3
2	TPMT
2	MPST
2	EIF3J
2	LDHA
2	NQO2
2	SNHG8
2	MSRB2
2	TUBB
2	SERBP1
2	UFC1
2	EPHX2
2	RSL24D1
2	AGMAT
2	PSMB1
2	RPS4Y1
2	EIF6
2	FYN
2	HMGCL
2	FTCD
2	ILF2
2	GRPEL1
2	GALM
2	ACADVL
2	GSTO1
2	PDHA1
2	UQCRC2
2	MLF2
2	ALDH7A1
2	PSMA3
2	NUDT8
2	SBDS
2	HEBP2
2	ANXA7
2	NAPRT
2	LACTB2
2	SLC9A3R1
2	SDHA
2	ADIRF
2	SERPINA1
2	DYNC1I2
2	MSRA
2	RAN
2	SQSTM1
2	IL32
3	RBP4
3	SPP1
3	AZGP1
3	DCXR
3	MIOX
3	AGXT
3	PLG
3	APOM
3	FOLR1
3	AC093496.1
3	AGT
3	MT-CO2
3	CYBA
3	ITM2B
3	SLC3A1
3	GPT
3	ADIRF
3	PDZK1IP1
3	CLTRN
3	MT-ND2
3	ABHD14A
3	BBOX1
3	SERPINA1
3	NAT8
3	HAO2
3	MGST1
3	PCK1
3	GCAT
3	GLYATL1
3	AKR7A3
3	RTN4
3	MT-CYB
3	ALDH6A1
3	SLC27A2
3	MT-CO1
3	MT-ND4
3	MT-ND1
3	MTRNR2L10
3	ACY3
3	MT-CO3
3	CFI
3	MTRNR2L6
3	MTRNR2L1
3	MT-ATP6
3	MPC1
3	SLC13A1
3	MT-ND3
3	MTRNR2L8
3	ATP1B1
3	CST3
3	AMN
3	MT-ND5
3	SMIM24
3	MSRB1
3	KHK
3	MTRNR2L12
3	TMEM176B
3	ATP1A1
3	TMBIM6
3	CLDN10
3	TMEM176A
3	RIDA
3	SLC22A12
3	WDR18
3	ECHS1
3	ACAT1
3	CRYL1
3	SLC22A2
3	LAPTM4A
3	LRPAP1
3	C11orf54
3	SLC22A6
3	ASPDH
3	ACAA2
3	BSG
3	CUBN
3	ACADM
3	ETFB
3	SIGIRR
3	GRHPR
3	GGH
3	AK4
3	EPCAM
3	HGD
3	MT-ND4L
3	BHMT
3	GALNT11
3	ANGPTL3
3	SPCS1
3	ASRGL1
3	TMEM205
3	AKR7A2
3	AQP1
3	TMEM59
3	AHCY
3	PIGR
3	CD164
3	IDNK
3	LINC01510
3	TINAG
3	SPINT2
3	AIG1
3	SCRN2
3	GAMT
3	LY6E
3	SLC6A13
3	CLIC4
3	NUDT8
3	CTSH
3	SYPL1
3	NAPSA
3	HSP90B1
3	CD59
3	SLC39A4
3	LRP2
4	NEAT1
4	MALAT1
4	VMP1
4	KCNQ1OT1
4	ABHD14A-ACY1
4	SYNE2
4	N4BP2L2
4	ELF3
4	PNISR
4	AC124319.1
4	MUC20-OT1
4	KIF12
4	RASSF4
4	ACSM2A
4	ZBTB20
4	ACSM2B
4	UNC5CL
4	WSB1
4	POLR2J3
4	LINC01320
4	PAX8
4	HOOK2
4	DDX17
4	SLC47A2
4	SORBS2
4	PKHD1
4	IL17RB
4	FTX
4	PPFIBP1
4	PABPN1
4	NRP1
4	CHD9
4	TRPM3
4	VPS13A
4	RBM6
4	PATJ
4	SLC25A37
4	PAX2
4	CCNL1
4	ZKSCAN1
4	ARHGEF28
4	NKTR
4	RSRP1
4	GPR155
4	HNRNPH1
4	SLC17A1
4	LUC7L3
4	SRRM2
4	ARHGAP29
4	SLC47A1
4	AKAP9
4	OGA
4	LRP2
4	DDX5
4	SLC22A7
4	ASH1L
4	HSPA1A
4	CUBN
4	FUT6
4	FARP1
4	THUMPD3-AS1
4	BHMT2
4	RBM25
4	LINC00671
4	CBX6
4	MYO6
4	INSR
4	AAK1
4	MIA2
4	SLC13A3
4	NUMB
4	MST1
4	SF1
4	RBM39
4	FNIP2
4	TRIM38
4	SNRNP70
4	STAT3
4	ITGB8
4	ZNF207
4	GDA
4	ACTN4
4	TNFSF10
4	KTN1
4	ARGLU1
4	GOLGA4
4	CTNND1
4	GTF2I
4	TNRC6B
4	TAF1D
4	BCAM
4	MPHOSPH8
4	SRSF11
4	HSPA1B
4	SPP1
4	RAB3IP
4	KCNJ16
4	FUS
4	SLC5A12
4	CPM
4	RETREG1
4	JUN
4	ZFP36L1
4	UGCG
4	LPP
4	KLF6
4	SF3B1
4	CDH6
4	CYP4A11
4	AQP1
4	ADAMTS9-AS1
4	TINAGL1
4	MAT2A
4	NTN4
4	CHDH
4	SRSF6
4	HIF1A
4	QTRT1
4	PIGR
4	ACLY
4	CEBPD
4	SLC22A2
4	SRSF2
4	CFLAR
4	ANK2
4	PLEKHA1
4	PLEKHA5
4	KCNJ15
4	FHIT
4	ARHGAP24
4	VCAM1
4	SLC5A2
4	SCAF11
4	SDC4
4	EPS8L2
4	PARD6B
4	CLDN2
4	PUM3
4	LEPROT
4	AMN
4	SOX4
4	NFIB
4	TGOLN2
4	CALD1
4	CTTN
4	ARL16
4	HPN
4	SLC13A1
4	EMX2
4	APP
4	ATP1A1
4	SLC39A5
4	SRSF5
4	CFI
4	SLC34A1
4	RHOB
4	SLC16A9
4	SON
4	CCDC198
4	CNPY2
4	ENPEP
4	SRSF7
4	RAB29
4	EPHX2
4	TSPAN1
4	AHCYL1
4	RBM47
4	HNRNPU
4	NAT8
4	TNFRSF1A
4	RBPMS
4	ATP1B1
4	PTH1R
4	NME3
4	HIST1H4C
4	SLC4A4
4	YBX3
4	BICC1
4	ANPEP
4	SLC22A12
4	LRPAP1
4	RCAN1
4	FN3K
4	BHMT
4	SGK1
4	G0S2
4	RBP4
5	GNLY
5	NKG7
5	CCL5
5	CD52
5	TMSB4X
5	GZMA
5	HLA-B
5	GZMB
5	CD3D
5	HLA-C
5	GZMH
5	TRAC
5	B2M
5	HLA-A
5	HCST
5	CST7
5	S100A4
5	ARHGDIB
5	CORO1A
5	CCL4
5	LTB
5	TRBC1
5	TRBC2
5	MALAT1
5	PTPRC
5	HLA-E
5	JUN
5	CD3E
5	FGFBP2
5	BTG1
5	PRF1
5	KLRB1
5	CD2
5	EMP3
5	TRDC
5	ANXA1
5	JUNB
5	CXCR4
5	RAC2
5	FXYD5
5	CD69
5	KLRD1
5	IFITM2
5	GMFG
5	CTSW
5	CD7
5	SRGN
5	GIMAP7
5	GIMAP4
5	IL2RG
5	EVL
5	ACTB
5	ITGB2
5	TRGC2
5	CD247
5	TXNIP
5	LIMD2
5	CD53
5	CD99
5	HOPX
5	CD3G
5	LAPTM5
5	LCK
5	GZMM
5	IFITM1
5	LSP1
5	RPS3
5	KLF2
5	CD37
5	SH3BGRL3
5	IL7R
5	GPSM3
5	RPS2
5	CD48
5	PSMB9
5	DUSP1
5	ZFP36L2
5	BIN2
5	IER2
5	RPS19
5	ITM2A
5	LGALS1
5	PLAC8
5	DUSP2
5	ACAP1
5	ISG20
5	ARL6IP5
5	TRAF3IP3
5	KLRG1
5	LCP1
5	LYAR
5	RPS27
5	TBC1D10C
5	ALOX5AP
5	CLEC2D
5	LAT
5	IKZF1
5	UCP2
5	HLA-F
5	STK4
5	GYPC
5	ARL4C
5	IRF1
5	CYTIP
5	APOBEC3G
5	LINC00861
5	CD44
5	MYO1F
5	CRIP1
5	CD47
5	FOS
5	CCND3
5	PPP1R18
5	CLEC2B
5	RPL27A
5	IFI16
5	STK17B
5	STK17A
5	RPS18
5	RPLP2
5	PCSK7
5	S100A6
5	POLR2J3
5	RPL10
5	RPS14
5	RPL28
5	TSC22D3
5	RPS15A
5	FYB1
5	RPL13A
5	RPL23A
5	AES
5	TMSB10
5	HSPA1B
5	RPL30
5	RPL18A
5	RPL13
5	RSRP1
5	H1FX
5	RPS27A
5	DDX5
5	RPS29
5	PPP2R5C
5	DNAJB1
5	ANXA6
5	MYL12A
5	CYTOR
5	RPS12
5	EFHD2
5	RPL18
5	PNISR
5	FAM49B
5	RPL3
5	RPL21
5	RPL39
5	ACTG1
5	PFN1
5	ICAM3
5	N4BP2L2
5	HLA-DPB1
5	RPSA
5	RPL32
5	RPS4X
5	ARPC2
5	SRSF7
5	RPL15
5	LITAF
5	FUS
5	VIM
5	HSPA1A
5	HMGB2
5	RPS6
5	RPS15
5	RPL11
5	RPS3A
5	ITGB1
5	FAU
5	XBP1
5	RPL35A
5	PRRC2C
5	RPL10A
5	PTMA
5	DHRS7
5	RPS25
5	KLF6
5	H3F3B
5	CYBA
5	PAXX
5	RPL34
5	RPL41
5	ARPC1B
5	HLA-DPA1
5	PSMB8
5	OSTF1
5	RPS21
5	RPS10
5	ID2
5	SSR2
5	CFL1
5	RPL36
5	RPL19
5	EEF1D
5	SARAF
5	NOP53
5	RPS8
5	RPL31
5	CAP1
5	RPL35
5	ACTR3
5	VAMP2
5	ZFP36
5	LEPROTL1
5	RPS9
5	RPLP1
5	RPS28
5	TERF2IP
5	RPL27
5	PABPC1
5	CKLF
5	RPL6
5	RAP1B
5	ARPC5
5	ARF6
5	RPS16
5	RPS13
5	RBM39
5	RPL7
5	TMEM50A
5	RPS5
5	CDC42SE2
5	CAPZB
5	UBC
5	CAPZA1
5	PTP4A2
5	YPEL3
5	SON
5	YWHAZ
5	PDIA3
5	AC124319.1
5	CNBP
5	VMP1
5	RPL4
5	SRSF11
5	UBA52
5	LY6E
5	TPM3
5	HNRNPA3
5	RPS20
5	RPL37
5	HNRNPA1
5	SSR4
5	ARPC5L
5	RBM3
5	RPL9
5	RPL5
5	EIF3F
5	HSP90AA1
5	HNRNPA0
5	RPS11
5	SELENOF
5	SRSF5
5	PNRC1
5	CTSC
5	ARPC4
5	HNRNPDL
5	S100A10
5	HNRNPA2B1
5	SNRPB
5	PPIB
5	CLIC1
5	CALR
5	DDX24
5	RPL36A
5	MSN
5	PPIG
5	C9orf16
5	TAGLN2
5	GTF3A
5	SRSF2
5	XRCC5
5	NAP1L1
5	TMBIM4
5	HNRNPU
5	HNRNPF
5	RPL17
5	ERP29
5	ARF1
5	KRTCAP2
5	HMGB1
5	CDC42
5	PPP1CA
5	PSME1
5	TCF25
5	CHMP4A
5	EIF3D
5	HMGN2
5	SRRM1
6	S100A9
6	S100A8
6	LYZ
6	TYROBP
6	S100A4
6	AIF1
6	FCER1G
6	LST1
6	FOS
6	LGALS1
6	TIMP1
6	SRGN
6	CTSS
6	TMSB4X
6	FCN1
6	AC020656.1
6	S100A6
6	HLA-DRA
6	DUSP1
6	S100A12
6	IFITM2
6	IFI30
6	HLA-DPB1
6	HLA-DPA1
6	HLA-DRB1
6	CFD
6	PSAP
6	EMP3
6	SH3BGRL3
6	VCAN
6	SMIM25
6	GMFG
6	CD14
6	MNDA
6	CST3
6	RGS2
6	TYMP
6	SPI1
6	CEBPB
6	HLA-B
6	NEAT1
6	ITGB2
6	PYCARD
6	C1orf162
6	CD52
6	LAPTM5
6	JUNB
6	NAMPT
6	ACTB
6	TMSB10
6	AP1S2
6	HLA-DQB1
6	CARD16
6	MS4A7
6	VIM
6	MS4A6A
6	CSTA
6	B2M
6	STXBP2
6	HCST
6	IER2
6	RNASET2
6	ZFP36
6	FXYD5
6	CD68
6	TSPO
6	ARHGDIB
6	CD44
6	PLAC8
6	HLA-C
6	FGL2
6	CORO1A
6	PLAUR
6	PTPRC
6	FCGR3A
6	CD37
6	IGSF6
6	VMP1
6	ANXA2
6	VSIR
6	CFP
6	HLA-DMA
6	LCP1
6	MAFB
6	LY96
6	GPSM3
6	C4orf48
6	MALAT1
6	CYBB
6	LSP1
6	MEF2C
6	FPR1
6	PSMB9
6	ANXA1
6	JAML
6	CD48
6	HLA-E
6	NUP214
6	EFHD2
6	HCK
6	TNFSF13B
6	SLC2A3
6	BCL2A1
6	ZEB2
6	FGR
6	TNFRSF1B
6	MPEG1
6	SAMHD1
6	DUSP6
6	FYB1
6	GLIPR1
6	CLEC12A
6	LIMD2
6	GNAI2
6	CLEC7A
6	MARCKS
6	CD53
6	RHOG
6	EVI2B
6	PTPRE
6	LILRA5
6	BST2
6	POU2F2
6	CASP1
6	FOSB
6	CNPY3
6	UCP2
6	PTPN6
6	LRRC25
6	LYN
6	MYO1F
6	CRIP1
6	PLEK
6	LY86
6	SLC11A1
6	HCLS1
6	PILRA
6	LILRB2
6	ASGR1
6	NCF2
6	PPT1
6	LIPA
6	FLNA
6	RGS10
6	GIMAP4
6	LGALS9
6	SMAP2
6	DOK2
6	KLF2
6	CSF1R
6	ARRB2
6	AC011462.1
6	COTL1
6	CYBA
6	ARPC1B
6	CPVL
6	S100A11
6	RAC2
6	WSB1
6	WARS
6	ZYX
6	GLUL
6	RNF149
6	CD74
6	RPL28
6	IQGAP1
6	FAM49B
6	RPS2
6	VASP
6	SAT1
6	CMTM6
6	RPS9
6	RPS19
6	LRRFIP1
6	BID
6	GRN
6	VAMP5
6	CCNL1
6	OAZ1
6	ISG15
6	HLA-A
6	MCL1
6	RPL39
6	HLA-DRB5
6	ARPC5
6	HSPA1A
6	BTG1
6	RPLP2
6	CTSZ
6	TXNIP
6	HSPA1B
6	H3F3B
6	JUND
6	RNF130
6	IRF1
6	ZFP36L1
6	RPL18A
6	ARPC2
6	H3F3A
6	NPC2
6	PFN1
6	UBA52
6	RPS14
6	GCA
6	RPS27
6	RPLP1
6	RPL10
6	H2AFY
6	LGALS3
6	FAU
6	ACTR2
6	SYNGR2
6	ATP1B3
6	KLF6
6	CAP1
6	RPL27A
6	TPP1
6	CKLF
6	SERP1
6	IFNGR2
6	RPS15A
6	PFDN5
6	IFITM3
6	JUN
6	S100A10
6	SDCBP
6	CFL1
6	TKT
6	CASP4
6	ARL6IP5
6	MTPN
6	RPS24
6	PABPC1
6	CAPZA1
6	DDX5
6	TSC22D3
6	ATP6V0B
6	SERPINB1
6	LAMTOR4
6	UBE2D1
6	RPS3
6	ARPC3
6	SERPINA1
6	TRA2B
6	TUBA1A
6	YWHAZ
6	ZFP36L2
6	FKBP1A
6	MTDH
6	ACTG1
6	TPM3
6	SMCO4
6	RHOA
6	RPL18
6	ACTR3
6	NAP1L1
6	PSMB8
6	ANXA5
6	RPL13
6	RPS29
6	ARPC4
6	RPS15
6	PTMA
6	CEBPD
6	RPS18
6	RPS16
6	RPL32
6	OSTF1
6	FCGRT
6	PSMB10
6	MSN
6	RPS8
6	CALM2
6	RPS28
6	RPL21
6	RPS12
6	RPL11
6	EIF1
6	RPS11
6	ASAH1
6	SH3BGRL
6	FTH1
6	N4BP2L2
6	AP2S1
6	TMEM50A
6	IFI27L2
6	DDX3X
6	EEF1D
6	HNRNPU
6	TMBIM4
6	RBM3
6	ATP5F1E
6	CDC42
6	DAZAP2
6	RPS13
6	CTSD
6	RPS21
6	PTP4A2
6	RPL30
6	ZFAS1
6	ATG3
6	LSM8
6	GNB2
6	CTSC
6	RPL36
6	SCAF11
6	LSM6
6	RPL37
6	HMOX1
6	RBM39
6	CLIC1
6	SFT2D1
6	ZFAND5
6	PRELID1
6	PKM
6	NFKBIA
6	RPL27
6	CTSB
6	ARF6
6	PNRC1
6	CSTB
6	DRAP1
6	RAC1
6	APLP2
6	ANP32B
6	CAPZB
6	ATP6AP2
6	LITAF
6	AC010618.1
6	GDI2
6	DDX21
6	TMEM167A
6	HMGN2
6	RAP1A
6	RHOB
6	CAPNS1
6	TUBA1B
6	LY6E
6	RAP1B
6	PSME2
6	RPS10
6	WDR1
6	TAGLN2
6	SSR2
6	RPL36A
6	BRI3
6	SEC11A
6	LSM7
6	CAST
6	CD63
6	NOP10
6	DEK
6	HNRNPA3
6	MOB1A
6	POLE4
6	YWHAH
6	PET100
6	PPP1CB
6	SRSF5
6	CAPG
7	DEFB1
7	S100A6
7	S100A2
7	CKB
7	UMOD
7	TMEM52B
7	DUSP9
7	PVALB
7	GSTM3
7	KNG1
7	FOLR3
7	TUBB2B
7	UCHL1
7	NDRG2
7	PPP1R1A
7	NUDT4
7	SLC25A4
7	MRPS6
7	BEX3
7	CHCHD10
7	CYSTM1
7	COX6B1
7	IDH2
7	S100A10
7	MPC1
7	CALM2
7	CYCS
7	PPDPF
7	CD24
7	COX7A1
7	COX5B
7	ITGB1BP1
7	PKM
7	PTMA
7	UQCRH
7	COX8A
7	ATP5MC1
7	NFE2L2
7	EIF1
7	RPS4X
7	RPL3
7	ATP5MG
7	EFHD1
7	COX7A2
7	ATP5MC3
7	NDUFA4
7	SRP14
7	ATP5PF
7	COMT
7	COX7B
7	ATP5PO
7	IFITM2
7	NDUFA1
7	MRPL33
7	COX5A
7	NDUFA8
7	UQCR10
7	NDUFA5
7	DMAC1
7	COX6C
7	DNAJC19
7	RPL10A
7	BEX2
7	YBX1
7	RPL15
7	NME4
7	RPL8
7	CBR1
7	RPL7
7	NDUFA6
7	DSTN
7	NDUFB3
7	CYC1
7	UQCRB
7	PRR13
7	LDHB
7	SLC25A6
7	RPL6
7	GNAS
7	CHCHD2
7	SRI
7	TMA7
7	MRPL41
7	HIGD1A
7	MOCS2
7	PRDX5
7	VDAC2
7	SLC25A5
7	PRDX2
7	H3F3B
7	TXNIP
7	SUB1
7	NDUFS6
7	GLRX5
7	COX4I1
7	COX7C
7	MPC2
7	ADIRF
7	NDUFA12
7	SKP1
7	ID2
7	UQCR11
7	ATP5F1D
7	UQCRFS1
7	RPS2
7	NDUFB4
7	CIRBP
7	SMS
7	MICOS13
7	SERF2
7	PNKD
7	ACTG1
7	PFN2
7	ERH
7	SNRPN
7	SVIP
7	SUMO2
7	HMGN1
7	NDUFB7
7	PEBP1
7	ATP5F1A
7	GABARAPL2
7	CCNI
7	UBL5
7	MYL6
7	C7orf50
7	SNU13
7	SELENOM
7	ISCU
7	ATP5MC2
7	FAM200B
7	NDUFS4
7	PRDX3
7	ENO1
7	COMMD6
7	ANAPC16
7	MRPL16
7	VAMP2
7	TMEM141
7	NDUFB9
7	RPL4
7	ATP5F1B
7	COX7A2L
7	PDHA1
7	TPI1
7	NDUFB10
7	TSTD1
7	EIF3K
7	MIF
7	NDUFS7
7	RPS8
7	TMEM230
7	PRDX6
7	EID1
7	C12orf57
7	HSP90AB1
7	LITAF
7	TCEAL4
7	HSBP1
7	HADHB
7	COX6A1
7	ATP5MPL
7	NDUFAB1
7	MRPL36
7	ATP5PD
7	ANXA11
7	TOMM7
7	NARS
7	NDUFV2
7	TSC22D1
7	NDUFB2
7	UQCC2
7	PPIA
7	HIBADH
7	RPLP0
7	UQCRC2
7	ATP5MF
7	BAG1
7	GNG5
7	SNX10
7	LYPLA1
7	EEF2
7	SRP9
7	CXXC5
7	HDDC2
7	SELENOW
7	MGST3
7	ATP5F1C
7	SRSF9
7	RPL36AL
7	ATP6V1G1
7	TCEAL9
7	NAA38
7	SRSF3
7	VDAC1
7	ANAPC13
7	ETFRF1
7	MAGED2
7	TSPO
7	C11orf58
7	OST4
7	AIF1L
7	SH3BGRL
7	RHEB
7	ANXA5
7	CISD1
7	PARK7
7	NDUFB8
7	VDAC3
7	TXN2
7	BEX4
7	NDUFB6
7	SPAG7
7	RAB2A
7	MICOS10
7	FAM162A
7	HINT2
7	PCP4
7	PHPT1
7	PDCD6
7	DYNLL1
7	PPCS
7	NDUFS3
7	HMGB1
7	TUBB
7	NDUFS8
7	EIF4E
7	NDUFA11
7	YWHAE
7	GOT1
7	MRPS12
7	YWHAQ
7	MRPL34
7	SET
7	OTUD6B-AS1
7	SEC61G
7	NBDY
7	LAMTOR4
7	MRPS18C
7	KRT10
7	NDUFC1
7	TXNL4A
7	AP1S1
7	RANBP1
7	IFITM3
7	BANF1
7	BOLA3
7	UFC1
7	SF3B6
7	SMIM30
7	POLR2K
7	SNRPE
7	CAPZA2
7	CNBP
7	SMDT1
7	SDHD
7	AURKAIP1
7	CHP1
7	TAX1BP1
7	EIF3H
7	SUMO1
7	ANAPC11
7	MRPS7
7	NDUFB5
8	FXYD4
8	AQP2
8	SLPI
8	TACSTD2
8	CD9
8	KRT19
8	MUC1
8	ID1
8	SCIN
8	MAL
8	KRT7
8	MAL2
8	TFPI2
8	IGFBP2
8	ST6GAL1
8	CLDN8
8	SLC38A1
8	PFKFB3
8	CDH1
8	GATA3
8	KSR2
8	RHOBTB3
8	DMKN
8	TCIM
8	CD82
8	AQP3
8	SCNN1A
8	MPZL2
8	GNG11
8	AHNAK
8	CRIP2
8	S100A6
8	RDH10
8	WFDC2
8	SLC25A29
8	AGRN
8	CLDN4
8	TPM4
8	SLC5A3
8	MMP7
8	NEAT1
8	HSD11B2
8	C4orf48
8	ANXA2
8	NFAT5
8	COBLL1
8	CD81
8	MALAT1
8	ERBB2
8	CDH16
8	AKR1B1
8	WSB1
8	CLU
8	PAX2
8	PLS3
8	APP
8	KTN1
8	CLDN7
8	TMSB4X
8	DEFB1
8	ARID1B
8	CRIM1
8	PKM
8	BCAM
8	SYNGR2
8	PDK4
8	ATP1B3
8	JUND
8	RALBP1
8	PLXNB2
8	DDX17
8	GSTM3
8	SPINT2
8	SCARB2
8	RTN3
8	S100A11
8	JUP
8	ACTG1
8	AKAP9
8	DUSP6
8	VMP1
8	LRRFIP1
8	FOSL2
8	TSC22D1
8	ZBTB20
8	NTN4
8	IGFBP7
8	EFCAB14
8	CD46
8	SCCPDH
8	CD24
8	SPTBN1
8	ITGB1
8	MUC20-OT1
8	N4BP2L2
8	GSN
8	B4GALT1
8	HACD3
8	S100A4
8	S100A10
8	SERPING1
8	ATP1A1
8	CTNND1
8	PTTG1IP
8	SEC62
8	IFITM2
8	TGOLN2
8	CREM
8	TM9SF3
8	EIF5B
8	MT-CO2
8	KCNJ16
8	SMIM22
8	PNISR
8	CCND1
8	ZFP36L1
8	AOC1
8	CAPG
8	SELENOS
8	APLP2
8	AIF1L
8	CTSD
8	MT-ND4
8	PABPN1
8	MYO6
8	GDF15
8	SELENOM
8	SYNE2
8	STAT3
8	ELF3
8	DUSP1
8	SRRM2
8	ATP1B1
8	EPCAM
8	CYFIP2
8	CD63
8	GNAS
8	PSAP
8	NDRG1
8	PAX8
8	SSR1
8	MPHOSPH8
8	METAP2
8	ARL6IP1
8	PPP1CB
8	ARGLU1
8	HIF1A
8	MT-ND1
8	COL18A1
8	TXNIP
8	HLA-C
8	GRN
8	MT-ND3
8	CD151
8	TNFRSF12A
8	SON
8	TSPAN1
8	ACTN4
8	RCAN1
8	SNHG9
8	MT-CO1
8	KRTCAP2
8	MRPS6
8	SRSF11
8	LMNA
8	IFI27L2
8	JAK1
8	CHD9
8	TMEM123
8	HNRNPH1
8	REEP5
8	TINAGL1
8	ARHGAP29
8	IVNS1ABP
8	MT-CYB
8	DDX5
8	XBP1
8	PTP4A2
8	ACTB
8	HLA-B
8	CALR
8	TRAM1
8	H3F3B
8	MT-CO3
8	MT-ATP6
8	TMBIM4
8	SDC4
8	TMEM50A
8	MT-ND2
8	AES
8	LAMP1
8	NFE2L2
8	HLA-A
8	PTMA
8	COMT
8	AAK1
8	KRT18
8	HNRNPM
8	NUCKS1
8	ITM2B
8	TMED10
8	MTDH
8	RTN4
8	YWHAZ
8	CANX
8	ASAH1
8	TMEM59
8	PRKAR1A
8	FUS
8	CSNK1A1
8	C9orf16
8	NUPR1
8	HNRNPU
8	MT-ND6
8	JPT1
8	LEPROT
8	ZFP36L2
8	DDX46
8	TMCO1
8	PDIA6
8	EMX2
8	RBM39
8	IFITM3
8	SFPQ
8	WDR1
8	MT-ND5
8	HNRNPD
8	ZFAND5
8	ANXA11
8	CTTN
8	CAPNS1
8	HSP90B1
8	MT-ND4L
8	HLA-E
8	HES1
8	S100A13
8	ATP6AP2
8	SDCBP
8	TMED4
8	LITAF
8	VAMP2
8	FAM133B
8	NDUFC2
8	TMSB10
8	BEX3
8	KLF6
8	TTC3
8	VIM
8	MRPL33
8	ATP6V0B
8	TSPO
8	TPM1
8	ARG2
8	HMGB1
8	ACTR2
8	PDIA3
8	HNRNPA3
8	PPIB
8	HSPA5
8	TMED2
8	PET100
8	RAB10
8	DPM3
8	ARPC1B
8	CCDC12
8	SRI
8	TCEAL9
8	LAPTM4A
8	CD59
8	CD164
8	GTF2I
8	CSTB
8	SRSF5
8	JUNB
8	FAM107B
8	UBXN4
8	HNRNPC
8	TCF25
8	TGIF1
8	CTSH
8	SERP1
8	HP1BP3
9	IGKC
9	IGHM
9	IGLC3
9	LTB
9	CD79A
9	CD79B
9	CD52
9	HLA-DQB1
9	CD37
9	CXCR4
9	MS4A1
9	JCHAIN
9	AL139020.1
9	HLA-DQA1
9	VPREB3
9	LINC00926
9	IGHD
9	SELL
9	BANK1
9	NCF1
9	MEF2C
9	HVCN1
9	FCRLA
9	FCMR
9	BCL11A
9	LAPTM5
9	HLA-DPA1
9	LIMD2
9	HLA-DPB1
9	RNASE6
9	HLA-DMB
9	ARHGDIB
9	HLA-DQA2
9	BIRC3
9	CORO1A
9	GPSM3
9	CD53
9	RALGPS2
9	ID3
9	HLA-DRB5
9	PLAC8
9	RAC2
9	EVI2B
9	HLA-DRA
9	IFI16
9	HLA-DRB1
9	CTSS
9	HLA-DMA
9	FXYD5
9	LSP1
9	RIPOR2
9	SWAP70
9	CD69
9	MALAT1
9	ACAP1
9	CD74
9	RNASET2
9	TNFAIP8
9	BTG1
9	IL2RG
9	KLF2
9	UCP2
9	STK17A
9	TMSB4X
9	PTPRC
9	ISG20
9	HLA-B
9	JUN
9	HLA-E
9	TRAF3IP3
9	PTPN6
9	SMAP2
9	RPS19
9	POLR2J3
9	RPS2
9	RPS27
9	RPLP2
9	RPS18
9	RPL18A
9	RPL13A
9	RPL39
9	B2M
9	RPL32
9	RPL10
9	TXNIP
9	RPL13
9	STK4
9	RPS3
9	RPL27A
9	RPL18
9	RPS27A
9	RPL21
9	CD48
9	RPL28
9	RPS15A
9	RPS8
9	PNISR
9	HLA-C
9	RPS12
9	GMFG
9	JUNB
9	RPL11
9	RPL34
9	RPS29
9	EMP3
9	RPL23A
9	RPS14
9	RPLP1
9	RPL30
9	RPS5
9	RPL41
9	RPL8
9	HLA-A
9	RPS15
9	IER2
9	FAU
9	RPSA
9	DUSP1
9	RPS6
9	RPL10A
9	RPS25
9	RPS23
9	RPS21
9	RPL15
9	RPS3A
9	RPS9
9	EVL
9	RPL3
9	RPS28
9	DDX5
9	RPS10
9	RPL35A
9	RPL36
9	ACTB
9	FOS
9	PABPC1
9	RPS11
9	RPS4X
9	RPL35
9	TSC22D3
9	RPS13
9	PSMB9
9	RPL9
9	TAPBP
9	SNX2
9	H1FX
9	CYBA
9	DNAJB1
9	PTMA
9	RPS20
9	HSPA1B
9	NOP53
9	TMSB10
9	RPL19
9	RPL7
9	RPL27
9	RPL37
9	RPS16
9	PSMB8
9	RPL31
9	IFITM2
9	ANXA6
9	RPL26
9	ARL6IP5
9	ARGLU1
9	RPL12
9	DRAM2
9	RACK1
9	NAP1L1
9	RPL4
9	EEF1D
9	H3F3B
[truncated: 242 more rows]
