# Supplementary material for: Single‐cell RNA sequencing analysis of human kidney reveals the presence of ACE2 receptor: A potential pathway of COVID‐19 infection
Source: Mol Genet Genomic Med. 2020 Aug 3;8(10):e1442. doi: 10.1002/mgg3.1442 (PMC7435545; doi:10.1002/mgg3.1442)
Supplement: Supplementary file 6 — Table S4 [file MGG3-8-e1442-s006.xlsx]

## Sheet: Sheet1
Cluster 1 (+)	Correlation Index	Cluster 1 (-)	Correlation Index	Cluster 2 (+)	Correlation Index	Cluster 2 (-)	Correlation Index	Cluster 3 (+)	Correlation Index	Cluster 3 (-)	Correlation Index	Cluster 4 (+)	Correlation Index	Cluster 4 (-)	Correlation Index
TMBIM6	0.11774	RPS29	-0.0738428	MTRNR2L1	0.138584	RPL21	-0.130451	FAM118A	0.176296	GSTP1	-0.126827	AC131097.3	0.614443	EIF1	-0.11245
CLDN2	0.116488	RPL21	-0.0692372	PSAP	0.133841	MT1H	-0.129849	AL136454.1	0.17577	MT1E	-0.117769	GPRIN2	0.614443	HLA-B	-0.111279
DPEP1	0.106864	RPS27	-0.0660577	MTRNR2L10	0.129833	RPL41	-0.126331	THSD4	0.16824	TMSB10	-0.103652	SAPCD1-AS1	0.524648	B2M	-0.102991
NAT8	0.103186	RPL41	-0.0633013	MTRNR2L8	0.129176	RPS27	-0.124859	SLC22A7	0.165273	ACTG1	-0.0950065	GAB1	0.476083	RPL18	-0.0916012
HSP90B1	0.0927228	RPL12	-0.0603661	TMBIM6	0.127901	RPS29	-0.123145	GLYATL1	0.161712	KIFC3	-0.0922008	TTLL7	0.452516	ARHGDIB	-0.0879684
SLC27A2	0.0925269	RPS26	-0.0591274	EPCAM	0.119291	RPL12	-0.120098	AC024267.6	0.158224	NEAT1	-0.0907763	STS	0.448873	RPL4	-0.0765135
ITM2B	0.0920082	RPS4Y1	-0.0588253	MTRNR2L6	0.117265	RPL39	-0.118455	DCXR	0.152645	ITGAV	-0.0864987	AP000808.1	0.447105	TMSB4X	-0.073864
MTRNR2L1	0.0911121	FXYD2	-0.0543749	SLC3A1	0.116445	MT1G	-0.114641	ABHD14A	0.148222	CHMP4A	-0.0844423	MFSD2A	0.436614	RPS3	-0.0735905
SPINT2	0.0873609	MT1G	-0.0521134	GAL3ST1	0.115181	RPL26	-0.108011	BTG2	0.147168	WFDC2	-0.083651	EPDR1	0.433559	RPL41	-0.0709354
APOM	0.0872796	RPL26	-0.0488767	CDH16	0.113976	MT1F	-0.106161	NRSN2-AS1	0.145726	MYL6	-0.0823929	FARP2	0.424245	HLA-A	-0.0701083
CLTRN	0.0864454	MT1H	-0.0486922	MTRNR2L11	0.11374	ATP5F1E	-0.0983283	ASPHD2	0.145559	PTPN1	-0.0822951	AC069185.1	0.416377	EVL	-0.0686122
SLC22A6	0.0817472	UQCRQ	-0.0472002	SLC27A2	0.113266	POLR2L	-0.0937217	NAT8	0.144378	MBD4	-0.0822217	C9orf116	0.415686	TRBC2	-0.0657875
CYBA	0.0813433	S100A1	-0.0455478	PTH1R	0.110383	MT2A	-0.0897449	MYH8	0.142871	POLR2J3	-0.081644	LINC00526	0.407682
TMED10	0.0809216	UQCR11	-0.0430375	GMFG	0.109882	COX7C	-0.0861285	CYP4A11	0.141297	SOX4	-0.0808111	AC079610.2	0.398015
GADD45A	0.0799067	RARRES3	-0.0416493	APOM	0.108496	RPS4Y1	-0.081745	AZGP1	0.13973	GPAT4	-0.080242	SPTBN4	0.398015
STARD9	0.0789176	MIF	-0.0411264	ATP1A1	0.106843	IFITM3	-0.0815245	MSRB1	0.138675	CGNL1	-0.0802102	AC106795.2	0.388275
TPT1	0.0789016	FABP3	-0.038762	PLG	0.106348	FXYD2	-0.0797427	PCK1	0.138266	LRRFIP1	-0.0802071	SBSPON	0.388275
FOLR1	0.0780963	S100A11	-0.0374564	ERRFI1	0.106109	UBA52	-0.077158	MTRNR2L1	0.137198	IFITM3	-0.0800896	ENPP7	0.388275
RTN4	0.0779852	NDUFA13	-0.0356512	MT-ND1	0.1061	RPL31	-0.074365	DEPDC1	0.137083	PPP1R14B	-0.0796179	SH3BGRL2	0.388247
SLC3A1	0.0776988	DAB2	-0.0353683	SLC22A6	0.105497	MT1E	-0.0726201	F11-AS1	0.135847	PSMD12	-0.078231	MGAM	0.365809
SLC13A3	0.0770637	SVIP	-0.0349696	BHMT	0.104235	RPS26	-0.0718759	RBP4	0.134727	TAX1BP3	-0.0772431	ST6GALNAC3	0.365397
CTBP1-AS	0.0766803	RPL39	-0.034872	CYBA	0.104077	NDUFB1	-0.0710299	GSTA2	0.133256	ABHD11	-0.0769949	NFASC	0.365397
MTRNR2L8	0.0761817	ATP5ME	-0.0347545	SLC22A11	0.103562	UQCR11	-0.070973	GSTA5	0.132696	AC124319.1	-0.0769554	KLHL29	0.365397
CUBN	0.0758452	RPL31	-0.0344579	PCK1	0.103288	MIR4458HG	-0.0689928	SMIM24	0.132411	RABIF	-0.0769421	EMILIN1	0.365397
PSAP	0.0757873	PSME1	-0.0343442	AZGP1	0.102288	TMSB10	-0.0677846	CARMN	0.132046	CITED4	-0.0767882	TANC1	0.365397
SERPINI1	0.0756074	RPS8	-0.0341495	PCP2	0.101553	RPS2	-0.0673776	ACVR1	0.131594	EPS15	-0.0767672	PLA2R1	0.365397
AQP1	0.0753977	SYF2	-0.0341375	CYP4F2	0.101339	RPS15A	-0.0673395	AKR7A3	0.130636	MIEN1	-0.0764602	PARD3B	0.365397
FAM151A	0.0749142	NDUFA1	-0.0340615	GRK4	0.100061	SKP1	-0.0668858	MIOX	0.129564	THBS1	-0.0762887	COL4A3	0.365397
GGH	0.0748164	PCP4	-0.0338643	ADAMTSL5	0.0998609	PPDPF	-0.065762	RTN4	0.129086	RDH11	-0.075653	MYRIP	0.365397
ATP1A1	0.0740755	POLR2L	-0.0336122	DDC	0.0997674	PDCD5	-0.0645521	MTRNR2L10	0.127528	ARHGAP35	-0.0749713	TNNC1	0.365397
SLC6A19	0.0737537	RPL36A	-0.0331588	FBXL6	0.0995694	RPLP2	-0.0620761	GPT	0.126897	GOLGA2	-0.0747003	RBP1	0.365397
SLC22A2	0.0734922	RPL37A	-0.0331242	CES2	0.0991224	APEX1	-0.0618218	GADD45A	0.125939	WDR83	-0.0743541	PLOD2	0.365397
C18orf54	0.0734754	ATP5MF	-0.0323381	IWS1	0.0986722	CCDC58	-0.0614034	ARHGAP24	0.125623	EXOSC7	-0.0742188	APOD	0.365397
SMIM24	0.0734707	COX7C	-0.0321744	ATP6V0B	0.0985691	MACROD1	-0.0613741	RGN	0.125511	MBNL1	-0.0738312	BASP1	0.365397
TMEM59	0.0729781	NDUFA3	-0.0314804	ADIRF	0.0985267	SULT1A1	-0.0600106	WRB	0.125484	BNC2	-0.0732104	AC034236.2	0.365397
NACA2	0.0729713	OST4	-0.0311317	MEPCE	0.0981039	NME1	-0.0598652	ARFGEF3	0.125281	NKAIN4	-0.0729495	SPOCK1	0.365397
CDHR2	0.0727995	NIPSNAP2	-0.0308037	PDIA3	0.0974455	IL32	-0.0590026	ALDH2	0.124856	RNPC3	-0.0728227	LRP11	0.365397
FN3K	0.072024	MICOS10	-0.0302644	ASAH1	0.0972648	RPS19	-0.058315	MPC1	0.124852	C3	-0.07208	AC018645.2	0.365397
GOLGA8A	0.0718993	TOMM5	-0.0298061	MTRNR2L12	0.0968056	MTLN	-0.0581059	ATP1B1	0.124416	EIF4A3	-0.0719144	MAGI2	0.365397
PLXNA3	0.0718561	HSPA1B	-0.0297605	NAT8	0.0965329	RPL19	-0.0580635	SEC14L2	0.124027	YPEL3	-0.0714593	BGN	0.365397
AUP1	0.0717677	DCDC2	-0.0296907	AGT	0.0961814	RPS28	-0.0567231	EHMT2-AS1	0.123911	SNX6	-0.0710761	AC124798.1	0.365397
SLC3A2	0.0710157	OXT	-0.0288624	IRX5	0.095881	RPL23A	-0.0566475	FMO5	0.123794	POLR2L	-0.0707797	WT1	0.365397
APOE	0.0709455	RPL17	-0.0282646	ZNF786	0.0956279	PSMA2	-0.0561707	GGH	0.123031	ZSCAN16-AS1	-0.0706973	CDC42EP2	0.365397
SARAF	0.0706559	WFDC2	-0.0278664	PTN	0.095562	S100A1	-0.0560906	SLC39A5	0.122717	MT-ND4	-0.0705058	ZNF385A	0.365397
SPP1	0.0698708	ATP5MPL	-0.0278368	AL772337.1	0.0943614	CAPG	-0.0560543	TMEM176B	0.122402	ANXA4	-0.0704429	DCN	0.365397
AZGP1	0.0698526	DYNC1I2	-0.0277301	ABHD14A	0.0940961	AC026462.3	-0.056042	CERCAM	0.122159	VPS35	-0.0702705	RHBDF1	0.365397
CD63	0.0695538	MT1E	-0.0276081	SPINT2	0.0939882	EIF3J	-0.0559443	AC008736.1	0.122078	BNIP2	-0.0702389	VASN	0.365397
AMN	0.0693936	AL359555.4	-0.0273953	SEC23IP	0.0939761	PCP4	-0.0555285	RNF165	0.121726	RAB6A	-0.0702003	ZNF423	0.365397
MAGEE1	0.0692452	S100A10	-0.0271657	FN3K	0.0936503	NOB1	-0.0552268	GC	0.121258	MIR29B2CHG	-0.0701019	TPPP3	0.365397
MTRNR2L10	0.0690263	RGS14	-0.0271266	DHRS7B	0.0929317	ATP5ME	-0.0551944	PLCH2	0.120073	PAFAH1B3	-0.0699828	CA10	0.365397
SEC11C	0.0688254	AC026462.3	-0.0270206	ZBTB8A	0.0926429	GSTP1	-0.0549456	ADIRF	0.119757	MT-ND3	-0.0694344	NPHS1	0.365397
GALNT11	0.0686706	IFITM3	-0.026819	IMPDH1	0.0925615	CMSS1	-0.0537564	C17orf51	0.11931	SOD2	-0.069209	CLIP3	0.365397
PTGER4	0.0685595	CDC42SE2	-0.0267601	OCRL	0.092464	CARHSP1	-0.0537561	TEX51	0.11926	KMT5B	-0.0690307	CXADR	0.365397
ATP6AP2	0.0678513	KRT19	-0.0266951	CTPS1	0.0920306	C11orf71	-0.0533041	EPHA1-AS1	0.11913	PPDPF	-0.0688303	UACA	0.365397
UGT2A3	0.0678317	DEFB1	-0.026656	UBE2E2-AS1	0.0898922	ATP5MG	-0.0532851	EXTL3-AS1	0.118157	PSMD13	-0.0688301	CDK2AP1	0.36303
RMDN3	0.0677424	RPS15A	-0.0261513	KANK3	0.0898564	PLCXD2	-0.0524761	HMGXB3	0.117957	MIB1	-0.0688068	PPP1R14C	0.354284
CA4	0.067349	NABP2	-0.0260323	HGH1	0.08937	SDHA	-0.0521589	AC098820.3	0.117722	HAVCR2	-0.0687933	HAAO	0.351769
OLFM2	0.067098	KYNU	-0.0259506	AC087672.1	0.0889364	ATP5MPL	-0.0520927	TMEM38B	0.117695	RARRES3	-0.0680105	CDC42BPB	0.349861
PAH	0.0670825	COQ8A	-0.0256783	BPI	0.0887242	RPS17	-0.0514369	PRSS8	0.117396	SLC25A20	-0.0677061	AC005332.3	0.348276
AIG1	0.0670235	SRRM1	-0.0253548	SLC5A1	0.0887111	RPS8	-0.0510411	ZNF76	0.117385	AAGAB	-0.0676205	THSD7A	0.345834
AL021392.1	0.0669603	AURKAIP1	-0.0252126	ALDH2	0.0885714	POLR1D	-0.0510176	XIST	0.116106	COX18	-0.0674322	NIPAL2	0.335756
PLEKHO1	0.0667738	AJUBA	-0.0251424	GADD45A	0.0885491	TMEM69	-0.05051	EPHX2	0.115855	IL32	-0.0673653	LINC02352	0.334669
PMEL	0.065688	MIR4458HG	-0.0251151	EPHX1	0.0885163	COX8A	-0.0500814	GABRA2	0.115795	ZFP36L1	-0.0673447	SGCB	0.327481
ATP6V0E1	0.0652135	USP53	-0.0250648	FOLR1	0.0884283	METTL27	-0.0499295	MEIOB	0.115777	RPL39	-0.0664384	TMEM98	0.327272
CABP4	0.0650595	NME1	-0.0250127	RNASE6	0.0880001	OST4	-0.0498072	GLT1D1	0.115708	CDC42BPB	-0.0661692	SLC4A2	0.325959
MYH3	0.0648628	RAB11B-AS1	-0.024726	TOB1	0.0878777	RPS10	-0.0496908	CYP27A1	0.11556	MT-CO1	-0.0659189	MPZL2	0.323973
SLC22A8	0.0646722	ACOT2	-0.0247181	AMN	0.0875475	RPL36AL	-0.0496443	GLYAT	0.114759	MAGED2	-0.065693	UGT2A1	0.320086
AGT	0.0646594	SMIM4	-0.0245647	CTSL	0.0874392	MRPS17	-0.0496319	MSANTD1	0.114446	RPL17	-0.0655958	B4GAT1	0.316211
SDK2	0.0645898	AP2B1	-0.0244802	NFATC2	0.0872332	RPL38	-0.0494941	ELMO1	0.114431	ZC3H14	-0.0654941	LINC00472	0.315889
MECOM	0.0645319	ATP5MC1	-0.0242998	ITM2B	0.0869928	CXCL16	-0.0493202	AGXT	0.113626	SNHG25	-0.0654809	PRKAA2	0.314859
LINC00598	0.0639228	RPS10	-0.0242475	NAT2	0.0867321	SMIM4	-0.0492789	TMEM125	0.113482	FAM199X	-0.0654729	ADGRA3	0.308201
DGAT1	0.06377	COPB1	-0.0242083	PGRMC1	0.0866394	COX6B1	-0.0490753	GYPA	0.112666	PTAR1	-0.0652908	GTF3C2	0.308071
HSPE1	0.06376	AGXT	-0.0241121	TEPSIN	0.0858089	MCCC2	-0.0489653	TTC36	0.112494	PRR15	-0.0648965	MFAP3L	0.308028
PLG	0.0636406	NQO1	-0.0240851	LAPTM4A	0.0857415	PTRHD1	-0.0485019	SLC7A13	0.112434	RPS4Y1	-0.0645923	ZNF257	0.30769
PCSK1N	0.0634849	SLC25A37	-0.0240067	C14orf93	0.085735	UGT2B7	-0.0484864	TCEA3	0.11218	THOC5	-0.0645601	FNBP1L	0.30469
SSR4	0.0634529	C1orf53	-0.0239064	CTHRC1	0.0855747	DHRS4	-0.0481534	AC092053.2	0.112056	TXNIP	-0.064518	DEPP1	0.29633
CYSLTR2	0.0634477	S100A13	-0.0238539	FABP5	0.0855056	S100A13	-0.0476643	CABP4	0.111992	DDX3Y	-0.0642686	SLC26A6	0.296216
CD59	0.0634393	DTNBP1	-0.0238456	AC079174.2	0.0855056	FLYWCH2	-0.0475899	CLDN10	0.111952	AMFR	-0.064164	AC104695.3	0.294874
CYP4A11	0.0629383	TBCA	-0.0237781	MMP9	0.0852866	PUS7L	-0.0475422	ABHD14A-ACY1	0.111581	IRF1	-0.0639711	PANCR	0.294874
CD164	0.0628386	GABARAP	-0.023746	ENC1	0.0851339	PRMT2	-0.0475003	C6orf99	0.111563	CCDC82	-0.0636909	KLHL4	0.294874
SLC4A4	0.062658	DESI2	-0.0236335	SLC22A12	0.0848314	EIF3D	-0.0474214	AC120042.1	0.111361	DARS	-0.0635367	LINC02185	0.294874
G6PC	0.06259	FAHD2A	-0.023548	C7orf43	0.0846843	HOMER3	-0.0471065	INSC	0.110749	NUTM2A-AS1	-0.0634688	OSGIN1	0.294874
VSIG1	0.0623741	ZNF267	-0.0234797	PARM1	0.0845211	HSPB8	-0.046801	PRADC1	0.110459	EFCAB13	-0.0634631	LINC01727	0.294874
PGRMC1	0.0622153	FAM133B	-0.0234652	LCA5	0.0839078	POLD4	-0.0467879	ATRAID	0.110338	PRRT2	-0.0633428	AL096828.3	0.294874
AC067750.1	0.0618208	GOLGA2	-0.0234539	LRPAP1	0.0838082	RPL34	-0.0466939	AIG1	0.109685	TTLL7	-0.0632426	TMEM150C	0.294732
MTDH	0.0617553	RXYLT1	-0.0234412	CLN3	0.0836738	LETMD1	-0.0465949	AL121974.1	0.109566	SLC7A7	-0.0631494	LINC02274	0.294139
MTRNR2L11	0.0617517	UBC	-0.0234266	BSG	0.0835327	NDUFB2	-0.0465257	PDZK1IP1	0.109495	ZNF622	-0.0631205	HTRA1	0.29229
CFI	0.0615373	CNOT9	-0.0233844	UBTD2	0.0832618	GABARAP	-0.0464857	UPP2	0.108913	FSTL3	-0.0629784	SLCO4C1	0.291857
TMBIM4	0.0614447	NSRP1	-0.0233821	DEPP1	0.0832008	RPL28	-0.0464295	SLC22A1	0.108391	MAP3K21	-0.0626589	AP000547.3	0.291717
APLP2	0.0613635	SPATS2L	-0.0232588	USP2	0.0830137	ABLIM3	-0.0463366	TNR	0.106873	TAGLN2	-0.0622721	CTTNBP2NL	0.286803
AL590399.3	0.0612918	COX17	-0.0231985	ZPR1	0.0828224	MAP7D3	-0.0462178	CYB5R3	0.106752	STAT1	-0.0620129	WNK2	0.284567
SLC22A12	0.0611435	TAF1D	-0.0231139	CLTRN	0.0824068	FABP3	-0.0461697	MTRNR2L11	0.106482	SYNGR2	-0.0619838	NGEF	0.284114
GNS	0.0610924	VAMP5	-0.0231064	BEST1	0.0822868	AC006460.1	-0.0461072	ITM2B	0.106066	MPG	-0.0619032	TRAM1L1	0.283934
TMEM176A	0.0610816	MT1F	-0.0230933	EGFLAM	0.0822865	HMGN2	-0.0459919	SLC27A2	0.106016	PRR34-AS1	-0.0617706	MYO1E	0.28276
ARHGEF9	0.0609965	HIST1H2BD	-0.0229747	RGS1	0.0822075	S100A11	-0.0458344	IDO2	0.105849	NPL	-0.0617624	SMIM2-AS1	0.280381
YY2	0.0608714	EIF5A	-0.0228684	SAP25	0.0819397	COX17	-0.0457149	MTRNR2L6	0.105646	POLE4	-0.0616436	AOX1	0.275384
ENPEP	0.0607289	ARL14EP	-0.0228677	GC	0.0815722	SCGB1D2	-0.0453301	SLC5A12	0.105532	HCFC1R1	-0.0615528	SAMD11	0.272897
RIDA	0.060238	RELA	-0.0228288	CYP4A11	0.080926	PNRC2	-0.0453134	CHRNA4	0.105502	CC2D1A	-0.061463	PLBD2	0.272522
RETREG1	0.060154			USB1	0.0808769	EEF1D	-0.0452394	APOM	0.105484	AMOTL2	-0.0613422	PRRG1	0.271354
PSD3	0.0599647			TIMP2	0.0807813	MZT2B	-0.0452234	GGACT	0.105443	NME1	-0.0612105	HAGLR	0.271203
MTRNR2L12	0.0592441			UGT2A1	0.0807236	ARFGEF2	-0.0451164	FOS	0.105338	BCL7A	-0.061029	OSCAR	0.271071
PDZK1IP1	0.0590568			BPGM	0.0805962	ZC3H15	-0.0450761	SUSD3	0.105037	CDK17	-0.0608971	NCKAP5	0.270995
SLC7A13	0.0587764			MAP3K6	0.0805504	NDUFA13	-0.0450243	KRTAP5-9	0.104896	IGFBP7	-0.0606368	RARRES2	0.264597
TMEM176B	0.058666			GGACT	0.0804654	CA11	-0.0449519	CD82	0.104735	CSKMT	-0.0606105	CHKA	0.262824
TEX264	0.0581844			LUZP1	0.0804446	AIF1L	-0.0448722	MLX	0.104691	EXD2	-0.0606057	CHI3L1	0.262622
SLC1A4	0.0580977			PON3	0.0803518	HNRNPLL	-0.0448516	CD226	0.104226	PRDX5	-0.0605502	DST	0.262573
MCM6	0.0580074			DIO1	0.0802962	PREPL	-0.0448221	CYB5A	0.104193	MALT1	-0.0605211	MAP1B	0.261674
DGKB	0.0579486			ANKRD34B	0.0801717	RARRES3	-0.0447556	LINC01301	0.104187	NTN4	-0.060471	AGT	0.261017
SLC5A10	0.0579169			NOTCH1	0.0801473	NFATC3	-0.0447097	LINC01515	0.103946	STK16	-0.0604092	XPNPEP2	0.25979
MSRA	0.0578947			COBLL1	0.0797098	OXLD1	-0.0446221	LINC00113	0.103923	MALAT1	-0.0603487	TTC23	0.259658
AC004466.1	0.0577542			AP000547.3	0.0795836	ING2	-0.0445568	LGR6	0.103534	AC245595.1	-0.0603328	NTRK2	0.259208
AP005230.1	0.0577296			GNA14	0.0795246	OPN3	-0.0445041	DNAJB5-DT	0.103534	ANKRD49	-0.0602916	FAM149A	0.258035
BSG	0.0576572			CD99	0.079476	CALML4	-0.0444854	CES1	0.103534	TCEA2	-0.0600458	PODXL	0.257086
CFAP69	0.057578			SLC23A1	0.0792766	CDC37L1-DT	-0.0444393	AP000355.1	0.103449	DAAM1	-0.0599313	B3GNTL1	0.256011
MT-ND1	0.0574578			SPN	0.0792608	PARP9	-0.0444163	HAMP	0.103449	TRAPPC1	-0.05979	EFNB1	0.255269
LRP2	0.0573647			NENF	0.0792501	MRPS5	-0.0443238	FAM43A	0.103131	POLM	-0.0597561	MYL9	0.254958
CTSV	0.0573449			LDHA	0.0791936	FYTTD1	-0.0443072	RGS6	0.103131	BECN1	-0.0597485	MBD3	0.253475
SOD3	0.0572624			CCDC102A	0.0788791	ZNF385B	-0.0441202	PITPNC1	0.102696	TUBA1A	-0.0597372	BAMBI	0.253227
CLDN7	0.0571326			AL645568.1	0.0788602	ASB13	-0.0439734	HIBCH	0.102569	NIPSNAP2	-0.059591	LINC01572	0.249918
LPL	0.0569034			TLR7	0.0788602	MAP2K7	-0.0439203	CHI3L2	0.102551	RLIM	-0.0595652	NCOA5	0.249436
ADAMTS6	0.0568104			SLC25A18	0.0788602	DPCD	-0.0438171	SMIM10L2B	0.102431	DGKH	-0.0593738	SNX15	0.248245
ARSD	0.0566942			GGH	0.0788266	AL353751.1	-0.0436287	SGO2	0.102007	LINC00685	-0.0593401	ZNF776	0.246105
LINC00210	0.0565956			AKAP1	0.078551	RPS15	-0.0435924	JUNB	0.101983	C11orf95	-0.0593367	LINC01503	0.245522
DNAJB9	0.0564711			RBP4	0.0783258	COX6C	-0.0435329	AL023803.1	0.101981	YWHAQ	-0.0593223	SYT15	0.245059
GSN	0.0563995			GDF7	0.0782234	FAM200B	-0.0435096	DNAJC18	0.101908	RELB	-0.059225	PPP6R3	0.241594
NR4A2	0.0563224			TGOLN2	0.0781445	AC008915.2	-0.043302	LRPAP1	0.101866	SEC11A	-0.0591964	AP000866.1	0.23991
ALDOB	0.056222			HAUS3	0.0779625	FBXO7	-0.0432835	PSD3	0.101811	MVP	-0.0590128	SLC22A6	0.239143
MT-CO3	0.0561409			TMEM62	0.0779378	RALGAPA2	-0.0431108	SLC35E1	0.101658	MCTS1	-0.0589382	NUDT4	0.238956
KCNK5	0.0561103			CYB5R2	0.0779377	COQ4	-0.0430548	GAREM2	0.101403	ZNF83	-0.0589212	ZDBF2	0.237901
SLC34A1	0.0559954			LINC02259	0.0778499	RPLP1	-0.0429732	SLC5A10	0.101217	ZNF717	-0.0588084	ATP11A	0.237734
MAS1	0.0559779			CEACAM3	0.0778499	RCAN1	-0.0429339	AC243571.1	0.100977	FLVCR1-DT	-0.0587838	MMUT	0.237707
NAAA	0.0558709			HAGH	0.0777414	CDK2AP2	-0.0428279	CD320	0.100829	RHEB	-0.058673	KCNK5	0.236572
ZNF646	0.0558218			SLC35F2	0.0776305			CNRIP1	0.10078	RAD21	-0.0584754	KLHDC10	0.236162
CANX	0.0556424			ARMCX4	0.0776058			EBF1	0.10078	CAVIN3	-0.0584322	PLCE1	0.234481
NPC2	0.0556337			CRYL1	0.0775622			EGR2	0.10078	CNTNAP3B	-0.0582524	AC245452.1	0.232345
SLC22A18AS	0.0555199			RRAS	0.0775393			MMRN2	0.10078	GTF2B	-0.0582148	GPSM1	0.228928
PRODH2	0.0554386			2020-03-02	0.0775077			PLA2G4F	0.10078	MT-ATP6	-0.058083	GULP1	0.228344
CCDC163	0.055248			BCAP31	0.0773882			PGAP3	0.100637	ATP6V1C1	-0.058062	CYP2B6	0.225469
TNFSF10	0.0551642			ARSA	0.077345			ACAA2	0.100605	APOL2	-0.0579256	GUCY1B1	0.225426
RHBDL2	0.0551132			AL139089.1	0.0769286			DMAP1	0.100577	ASNSD1	-0.0578719	DLG5	0.225047
MYO15A	0.0549797			AC073842.2	0.0768861			GPHA2	0.100554	MIF	-0.0578491	PHLDB2	0.224914
RBP4	0.0549639			DPEP1	0.0767921			GLTPD2	0.100327	AL512625.1	-0.0577272	STAG1	0.22399
FMO2	0.05495			UNC13D	0.0767295			SLC6A18	0.100164	SAMD4B	-0.0577143	PLTP	0.222959
CLCN5	0.0548335			TFE3	0.0766509			CHST10	0.0999883	RAB10	-0.0577071	SAMD5	0.221211
ATXN2-AS	0.0548295			PCDH9	0.0766324			SCRN2	0.0997972	TBCB	-0.0576929	SLC16A9	0.22035
TLR4	0.0547981			TGFBR2	0.0765116			AC007878.1	0.0996285	ZCRB1	-0.057658	SPRY2	0.220149
FKBP2	0.0547445			LINC00605	0.0763667			SLC5A1	0.099531	C2orf68	-0.0576203	NEBL	0.219995
TIPIN	0.0545741			FH	0.0763133			BHMT2	0.0993758	CCNYL1	-0.0575888	OVOL1	0.219096
TESPA1	0.0544504			APOE	0.076291			SLC39A8	0.0993358	OTUD7B	-0.0575662	GFM2	0.218956
CTSL	0.0543788			DCXR	0.0762796			MUC20	0.0992495	2020-09-02	-0.0575196	EBF1	0.216839
KCNK6	0.05432			SART3	0.0761092			DOCK9	0.0992212	GLI4	-0.0574938	SPATS2L	0.216336
TMEM205	0.0543167			AL132780.1	0.0760071			CRYL1	0.0987078	ERGIC1	-0.0574843	ATP10D	0.216015
AP003086.1	0.0542104			GRIN3B	0.0759646			BBOX1	0.0985806	CUL2	-0.0572715	MIEF1	0.21573
TUBA4A	0.054062			ZNF646	0.0759295			ZNF519	0.0985741	EMP3	-0.0571079	TYRO3	0.215325
LAMA1	0.0540562			CHFR	0.0757679			AL162311.3	0.0983493	DNAJC10	-0.0570697	SLC6A13	0.214516
ATP1B1	0.0540471			SLC7A14	0.075545			ANKRD65	0.0982694	S100A1	-0.057044	TSPYL4	0.213867
DNAH7	0.0539628			RPL30	0.0755081			SNRNP35	0.0982546	CARHSP1	-0.0570319	OVGP1	0.213299
GLYATL1	0.0538818			PHEX	0.0753824			FYN	0.0981099	PPIL3	-0.0569898	CLECL1	0.212254
ZNF90	0.0538391			LINC01091	0.0750861			BX547991.1	0.0979353	NMT2	-0.0569291	ATP1B1	0.210687
GRN	0.0533563			CTSV	0.0749351			TMEM205	0.0979008	KMT5A	-0.0568438	MYO5B	0.209388
SENP3	0.0533058			AL023806.1	0.0749025			DHDH	0.0977849	IFIT2	-0.0564227	MAFB	0.209056
SMPD1	0.0532391			PRCP	0.0747198			PLG	0.0975093	TBX2	-0.0563917	AC018647.2	0.208929
AC107068.1	0.0532301			SSR4	0.0745185			C20orf204	0.0974941	GDI1	-0.056384	C21orf62	0.208539
NDUFC2	0.053212			LINC02635	0.0744918			AQP7	0.0973341	CDC34	-0.0563757	KLHL2	0.208492
HSP90AA1	0.05317			C8orf44	0.0742191			ESPN	0.0971819	SERTAD2	-0.0563307	SCRN1	0.207101
BHMT	0.0531093			IRF6	0.0741743			RGS17	0.0968688	GRB14	-0.0562616	AC018845.3	0.206541
TREH	0.0530417			TMEM205	0.0740913			CES2	0.0968572	PISD	-0.0562416	COLEC11	0.205997
AC021016.3	0.0530146			H1FX	0.074065			TNFRSF10C	0.0967261	CLDN4	-0.056153	UGT3A1	0.20527
G0S2	0.0529012			FOCAD-AS1	0.0738578			ITPRIPL1	0.0966554	PSMA3	-0.0561201	SELENOP	0.205111
EPOP	0.0528541			AL136454.1	0.0738438			SLC23A3	0.0965706	TARSL2	-0.0560241	FOXC1	0.20503
TRGC2	0.052704			CDK5R1	0.0738241			DNAAF5	0.0965283	QSER1	-0.0560067	EML1	0.20345
AC233280.1	0.0526339			PCDHA12	0.0737811			FLRT3	0.0964975	VIM	-0.055978	AL365226.2	0.202505
SLC39A5	0.0525187			EMC7	0.0737463			CYBA	0.0963991	AL161457.2	-0.0557665	TSPAN3	0.202151
PPIP5K1	0.0524766			AC068987.4	0.0734131			HYAL1	0.0961672	HMOX1	-0.0557519	MST1	0.200839
AL021920.1	0.0523284			DHRS1	0.0733617			TIMELESS	0.0961633	LPAR6	-0.0556304	LIMCH1	0.199809
AC024933.1	0.0523212			G0S2	0.0732648			LZTFL1	0.0959957	FAM20A	-0.0555917	GMCL1	0.199739
ALDH1A2	0.0523069			CRHBP	0.0732622			SCPEP1	0.0956672	STOX2	-0.0555715	CCDC34	0.199577
AKR7A2	0.0522965			CTSH	0.0732485			SPRY4	0.0956167	DCAF7	-0.0555633	FAAH	0.199355
DNAJC25	0.0521556			SLMAP	0.0732322			AL162419.1	0.0954782	SRP19	-0.0555531	COL6A1	0.199267
RALGAPA1	0.0521527			CYP2J2	0.0732075			LINC01320	0.0952749	AC093673.1	-0.0555264	IGFBP2	0.19882
AL031275.1	0.0521184			ASH2L	0.0731941			TBPL2	0.0952737	OTUD4	-0.0554382	TMEM127	0.197765
CST3	0.0521069			MT-ND5	0.0731693			MRPS30-DT	0.0950031	UBR4	-0.0554074	EGLN1	0.195756
DNAH2	0.0519699			SLC6A18	0.0731498			C16orf71	0.0949903	RPS10	-0.0553573	ANKH	0.195433
SLC9A3	0.0518786			C11orf98	0.0730506			BX323043.1	0.0948498	RPS6KA5	-0.0553436	MRPL4	0.194113
MT-ND2	0.0518575			RNF38	0.0730272			LINC01615	0.0947994	TBC1D8B	-0.055341	HYOU1	0.19391
FREM2	0.0518285			BAZ1B	0.0729822			HPD	0.0946366	LYSMD3	-0.0552408	BHMT2	0.193524
KHK	0.0516392			UBL4A	0.0726535			FAM104B	0.0945285	PARP4	-0.055188	CPVL	0.191797
SLC2A6	0.0516348			DIS3	0.0726507			FAM83D	0.0942018	DTNBP1	-0.0551879	EPS8L2	0.19169
TIMM23B	0.0516224			PI4K2A	0.0726168			AP000759.1	0.0941421	ACTN1	-0.055142	SPIN1	0.191674
AC011921.1	0.0514629			RIDA	0.0725959			AL136979.1	0.094122	SULF2	-0.0551259	WDR47	0.191382
SLC7A2	0.0513872			XKR6	0.0724271			ASPDH	0.0935091	UPF1	-0.0550878	F11R	0.191087
CCPG1	0.0513804			MLEC	0.072384			AC008691.1	0.0934323	ROMO1	-0.0550812	DPYSL2	0.190895
VDR	0.0513629			GSTA1	0.0722836			EDNRB	0.0934323	CSTB	-0.05507	TOX2	0.189419
SLC50A1	0.0513092			SLC22A7	0.0722521			TTC26	0.0934172	RRAS	-0.0550671	NSG1	0.189409
BRWD1-AS2	0.0512546			MSH5	0.072166			CDCA7L	0.0934098	MT-ND5	-0.0550543	LAMA5	0.188885
PRNP	0.051089			SLC5A10	0.0720298			AC012379.1	0.0934098			C5orf24	0.188643
S100P	0.0509286			RTN4	0.0719409			LINC00323	0.0934098			USP12	0.18845
FAM210A	0.0508136			SETD1A	0.0719124			NACA2	0.0933901			ARPC1A	0.188399
EPCAM	0.0507356			ENPP3	0.0717222			MORN1	0.0933078			MAL2	0.187808
PHYH	0.0506298			BORA	0.0717101			AC104964.4	0.0931645			LOXL1	0.187779
PPP2R2C	0.0506269			RPL17-C18orf32	0.0716625			AL109976.1	0.0931508			FAM219B	0.187563
DNAJB14	0.0504175			ABCB9	0.0716599			STKLD1	0.0931313			TMEM201	0.187288
DDC	0.0502887			AL390067.1	0.071615			AC131097.3	0.0930498			C11orf54	0.18712
PDZK1	0.0502096			TMEM44-AS1	0.071476			PEBP1	0.0929565			FAHD2A	0.186458
AC233723.1	0.0500759			ERG28	0.0714275			ABCC3	0.0928101			FAM76B	0.185715
SH3YL1	0.0500612			PKP3	0.0711909			OSTC	0.0925481			MME	0.185473
CLN3	0.0499767			STX4	0.0711468			AC093495.1	0.0925138			SLC25A21-AS1	0.185134
PCYOX1	0.049936			BRWD1-AS2	0.0708278			ASRGL1	0.0925026			VCL	0.184269
AL137802.2	0.0498895			PDSS2	0.0708107			BRINP3	0.0924808			CAPN5	0.183891
DYNLL1	0.0498243			SCMH1	0.070768			MTTP	0.0924066			MAPK8IP1	0.183061
DNAJC9-AS1	0.0497962			TMEM9	0.0705879			ERVMER61-1	0.092353			AMOTL1	0.182837
SAR1B	0.0496532			PDCL	0.0704681			AL845331.2	0.0922521			BMP7	0.182082
POLR2A	0.0495903			ENPP1	0.0703575			EPPK1	0.0922442			CDKN1C	0.181142
PRSS8	0.0493943			RAB30-AS1	0.0703431			AGXT2	0.0922424			HSDL2	0.180489
CYP4A22	0.0493616			RFNG	0.0700235			DHRS7B	0.0922078			LAMTOR3	0.180225
METTL7A	0.0492894			NRG2	0.0698175			AC020978.5	0.0921746			KIF12	0.179934
TMEM41A	0.0492627			ALDOB	0.0698059			AC005697.2	0.0921111			USP43	0.179672
ANGPTL3	0.0491885			HSD17B11	0.0697814			C1orf220	0.0920474			SLC13A1	0.179589
ERRFI1	0.0491884			2020-03-08	0.0697783			Z95114.4	0.092012			TRMT11	0.17927
GLTPD2	0.0490321			TRIM13	0.0696145			AL162377.1	0.0918247			STK24	0.179086
SIK2	0.0489584			ZNF471	0.0695982			TXN	0.0915938			VWA8	0.178395
CDH16	0.0488425			NUDT9	0.0695466			MUC3A	0.0914207			GAS1	0.177891
WFIKKN1	0.0487874			AC246817.2	0.0695333			SYT13	0.0914207			GPNMB	0.177782
MANF	0.0487302			FUCA2	0.0694488			ANPEP	0.0913055			OTUD7B	0.177694
AL035250.1	0.0486946			SERPINE2	0.0694459			TEAD3	0.0912628			SEMA3B	0.17722
COG3	0.0486904			PRRC2C	0.0694318			TMEM176A	0.0911835			RRAD	0.176639
PCK1	0.0486904			AL355102.4	0.0693991			SPINT2	0.0911443			PMS2	0.17634
TST	0.0486585			AC013394.1	0.0693834			PPFIA3	0.0910778			SLAMF8	0.176243
NCOA2	0.0486582			ZFP36L2	0.0693793			PIWIL2	0.0909136			SUCO	0.176164
SPCS1	0.0486435			SAMD8	0.0693637			MIRLET7BHG	0.0908086			AL033384.1	0.175963
ARHGEF5	0.048515			PRODH2	0.0693596			SHMT1	0.0907948			AKR7A3	0.175834
NAA60	0.0484569			SLC39A8	0.0692962			ECI2	0.0907463			C1S	0.175779
CTSC	0.0483827			FLVCR1	0.0692654			HRG	0.0905859			PIR	0.175703
OAF	0.0482723			AL118523.1	0.0692455			AL731569.1	0.0905555			AC138089.1	0.17497
DAD1	0.0481973			SH3BP5L	0.0690885			AC019197.1	0.0903828			SCYL1	0.174834
FAM49A	0.0480423			AFF3	0.0690742			ELMOD1	0.0903792			IFITM3	0.17472
SLC22A11	0.0480375			NQO2	0.0690269			MTRNR2L8	0.0903017			TIMM29	0.174376
LAPTM4A	0.0480368			ZFP2	0.0689147			SPCS1	0.0902753			NFX1	0.173651
CYP2J2	0.0479299			RNF207	0.0688543			SLC6A12	0.0901899			ACSS3	0.173553
GAREM2	0.0478802			FBXL5	0.068808			CPSF4	0.0900924			AC008267.5	0.173118
TMEM179B	0.0478253			RNF227	0.0686885			CLEC7A	0.0900581			UGT2B7	0.172356
ALG10B	0.047798			LNCTAM34A	0.0686661			SLC25A4	0.0898962			ZNF135	0.172271
TGOLN2	0.04775			AC096992.2	0.0686661			SPP1	0.0898656			MAPK1IP1L	0.171694
ZBTB33	0.047746			HSP90B1	0.0683877			MYO3A	0.0898129			NAT8	0.170672
BIN1	0.0476859			MGARP	0.0680866			AL132800.1	0.0898008			LILRB1	0.17042
SLC22A7	0.0475028			SRSF5	0.0680123			RNF152	0.0897722			PPP1R16A	0.170033
ACMSD	0.047394			LSP1	0.0678923			GRPEL1	0.0897304			SOBP	0.169467
RPN1	0.0473497			ZNF674-AS1	0.0678527			UGT2A3	0.0896182			AGPAT4	0.169239
ABHD14A	0.0473099			ECE1	0.0678488			GPR35	0.0895405			TANGO2	0.169217
PALM3	0.0472344			CDHR5	0.0678215			CFAP61	0.0894542			ABCC3	0.169125
AL391650.1	0.0471771			CPQ	0.0678166			MORN5	0.0894331			SCARB2	0.168935
PTGR1	0.0471559			TM9SF1	0.0676813			CLTRN	0.0893687			TRAM2-AS1	0.168917
TSPAN1	0.0471321			Z95115.1	0.0676121			AC006329.1	0.0891098			NOD1	0.168757
XPNPEP2	0.0470663			SRSF7	0.0675848			LY75	0.0890895			RNF212B	0.168383
CD46	0.047066			AC023906.3	0.067567			TMED10	0.0890659			DACH1	0.168278
ZNF556	0.0470577			AL035250.1	0.067567			PTTG1IP	0.0890159			ZNF581	0.168056
CRYL1	0.0470512			P4HA2	0.0675556			HAO2	0.0890014			VWA1	0.167889
STOM	0.0469299			MT-CO3	0.0675525			SLC22A18	0.0888222			RBFOX2	0.167213
DHDH	0.0469021			MEST	0.0675359			TTC33	0.0886656			MYLK	0.167175
TNFRSF25	0.0467939			PLAC8	0.0674537			PPP1R14C	0.0886018			CMBL	0.167063
HSPA5	0.0467513			AP000569.1	0.0674537			RABL2A	0.0881936			ERBB2	0.167015
WDR72	0.0466875			AP003419.2	0.0673386			LAMB3	0.0881699			RRAGB	0.166667
LRPAP1	0.0466606			RHPN1-AS1	0.0673268			CCDC200	0.0881696			WSB2	0.166309
ZNF665	0.0466081			RNF149	0.0673112			PHYH	0.0881636			ENOSF1	0.166226
ERMAP	0.0465725			BTD	0.0672971			MTRNR2L12	0.0880714			USP13	0.16617
MTRNR2L6	0.0465685			METTL16	0.067052			MRPL36	0.0879674			PTGR1	0.165663
DPYS	0.0465527			BTN3A2	0.0669368			BTRC	0.0876488			SLC47A2	0.165603
DNAJC3	0.0465409			TMEM249	0.0669343			DPF3	0.0875544			STON1	0.164966
ARHGAP12	0.0464053			C12orf60	0.0668931			AC106782.2	0.0872919			MAP2K7	0.163363
LAMP1	0.0463882			ABHD6	0.0668156			PRR34	0.0872204			AGPAT3	0.16317
PRR12	0.0463529			PROS1	0.0666463			KHK	0.087123			REM2	0.163086
HPR	0.0463463			HGFAC	0.0666032			SERPINA1	0.087106			USP25	0.163036
C1orf159	0.0462387			SAC3D1	0.0665691			HEXB	0.0870298			HOXA10	0.162886
MGAM	0.0462311			SPINK1	0.0665548			AC009060.1	0.0870125			ZNF594	0.162783
RHBDD1	0.0462245			JTB	0.066507			C20orf194	0.0869588			FRMD3	0.162574
MT-CO1	0.0462221			MAPKAP1	0.066483			SIN3A	0.0869565			DDC	0.162276
OAS2	0.0461923			AIG1	0.0663925			MAP2	0.0866692			CFAP221	0.161886
HERPUD1	0.046144			TSR3	0.0663615			AL049597.2	0.0866638			CNN3	0.161273
ATP6V0E2	0.0461041			PKP2	0.0663351			RGPD5	0.0865007			CLNK	0.161001
RDH10	0.0460612			MAB21L4	0.0662695			SDC1	0.0864606			SORT1	0.160823
ATL2	0.0460423			AGMAT	0.0662395			C3orf20	0.0864387			TMEM44-AS1	0.160344
MAPK15	0.0460408			MXD3	0.0662168			FOSL1	0.0864387			MGAT2	0.160304
DANT2	0.0459845			AL590999.1	0.0662168			SRP68	0.0864364			DAB2	0.159968
AC027796.3	0.0459055			AKR7A2	0.0660898			NUGGC	0.0864113			PAPPA	0.158802
ODC1	0.0459023			SCHIP1	0.0660765			SFXN1	0.0863156			SVIL	0.158386
FKBP5	0.0458815			ANPEP	0.0660584			ZNF667	0.0863043			SPACA6	0.157493
CTSH	0.0458665			SPTLC2	0.0660463			CUBN	0.0863021			ZNF618	0.157393
TIMD4	0.0458479			UGT2A3	0.0660101			LINC00886	0.0862247			CCDC15	0.157302
SLC6A18	0.0458314			AC092894.1	0.0659431			COLCA2	0.0861892			CRK	0.156417
H2AFZ	0.0457828			XPNPEP2	0.0658928			NR2C1	0.0858695			PRAP1	0.156374
REEP6	0.0457262			GSTO1	0.0658773			AC091563.1	0.0857565			CFAP46	0.156295
SLC7A9	0.0457166			TOB2	0.0657872			CFAP99	0.0857487			VEGFA	0.156295
PSPH	0.0456663			SH3D19	0.0657819			UQCRC2	0.0856943			ORC3	0.156113
TMEM14C	0.045657			DOCK8	0.0656815			WDR17	0.0856507			AC079807.1	0.15607
MGST1	0.045258			IREB2	0.0654661			TIMP3	0.0851834			GLYATL1	0.15593
PCDHGB7	0.0452082			C10orf91	0.0651264			TMEM9B-AS1	0.0851055			NPIPB2	0.155805
MTMR8	0.0452082			NBN	0.0650254			ALDH6A1	0.0850868			BCAR3	0.155553
LRP2BP	0.0452071			SLC35B4	0.0650077			CLSTN2-AS1	0.0850498			SMIM14	0.154935
SOGA1	0.0451711			TMC4	0.0648978			ASIC1	0.0850431			CUBN	0.154665
MT-CYB	0.0451667			AASS	0.0647064			WNT5A	0.0849853			MOB1B	0.154575
RCL1	0.0451253			MST1	0.0646831			HIST2H2AA3	0.0849533			DNALI1	0.153951
NAGLU	0.0450706			ENPP6	0.0646051			C17orf53	0.0849533			FXYD2	0.153929
FABP1	0.0449682			SMU1	0.0645471			LINC01762	0.0846545			PTDSS1	0.153511
RDH11	0.0449554			IPO13	0.0644356			MTRNR2L13	0.0846073			SMARCD1	0.153211
SLC24A4	0.0449124			UPK1B	0.0644223			MAOA	0.0845345			FCGR2A	0.152943
AC005253.1	0.0448857			KCTD6	0.0643914			RBP5	0.0844679			SLC22A11	0.152915
BPHL	0.0448118			SLC22A2	0.0643379			HIST1H2BH	0.0844358			FBXL5	0.152673
GPX3	0.044786			PLXNB1	0.0643335			PCYT2	0.0844327			AC244090.1	0.152613
HSD17B12	0.0447856			AC021146.12	0.0643332			AC091948.1	0.0842808			KIAA0753	0.152571
CAHM	0.0447596			HSF2	0.064094			ERRFI1	0.0842387			TSPAN15	0.152489
ETNPPL	0.0445241			MYDGF	0.0640233			UGT2A1	0.084156			UBTD2	0.151559
AL031429.1	0.0444601			GNG12	0.0639349			PRR13	0.0840636			SEMA6B	0.151546
CTNNAL1	0.0444518			CYP4A22	0.0638441			AC244250.1	0.0839877			SS18	0.151198
NENF	0.0443963			DENND4B	0.0637865			MGAM	0.0839242			MRAS	0.151183
SDC1	0.0443849			CTXN3	0.0637086			BGN	0.0838797			PTPRD	0.151094
SLC25A44	0.0443156			CHPT1	0.0637049			MRPL34	0.0838539			BDH2	0.151018
EID1	0.0442855			AC084036.1	0.0636823			SLC44A2	0.0838121			SRGAP2B	0.149493
AC137630.2	0.0442675			ITM2A	0.0636785			VCPKMT	0.0837453			SLAMF6	0.149318
MME	0.0442583			ACAA1	0.0636686			AC005726.5	0.0837101			NCOA7	0.149028
C19orf81	0.0441316			EFR3B	0.0636067			ATP5PO	0.083666			GIT1	0.148094
GPAA1	0.0441291			AC090627.1	0.0636056			SLC16A9	0.0835466			CYSTM1	0.147698
AGO2	0.043929			ERCC6	0.0635772			LTB4R2	0.0834379			DEFB1	0.147537
PPIB	0.0438733			PDZK1	0.0635587			S1PR4	0.0834379			FAM114A2	0.147099
SP2-AS1	0.0438509			CUBN	0.0635444			ZC3HC1	0.0833745			DEDD	0.147055
RNFT1	0.0438393			AC005329.1	0.0634994			GTF3A	0.0833511			ENDOG	0.146813
TCN2	0.0438204			MS4A6A	0.063462			CCDC26	0.0831558			NR3C2	0.146772
ADCY2	0.0437247			AC006064.4	0.0633889			PSCA	0.0831558			ZNF516	0.146635
IQANK1	0.0437179			CYP17A1	0.0633547			HSDL2	0.0830098			PCED1B	0.146496
HOXD8	0.0436952			KANSL3	0.0633383			ANKS1B	0.0826713			AKAP10	0.146465
HAGH	0.0436374			HOXB2	0.0632875			SUSD2	0.0825673			CYB5A	0.146155
CLDN10	0.0435787			TCN2	0.0632724			KSR1	0.0824123			HOXA9	0.145945
TMEM219	0.0435419			KAZALD1	0.0632682			SLC6A9	0.0823865			AMN	0.145911
SLC16A9	0.0434622			RNF141	0.0632561			HSPA8	0.0823105			DECR2	0.145688
PI4K2B	0.0434503			GLYATL1	0.0632447			CHSY1	0.0822217			IGFBP7	0.145647
ZNF726	0.043327			AP003465.1	0.0631886			GBP5	0.0821155			ITPKB-AS1	0.14545
TMEM242	0.0433008			CD63	0.0631561			SRRM3	0.0821155			SOST	0.145117
RHOB	0.0432755			CYB5A	0.0631548			THAP7-AS1	0.0820077			GDPD3	0.145056
ANKRD65	0.0432668			SCART1	0.0631108			SYNE2	0.0818765			AQP1	0.144398
STXBP3	0.0432553			MT-ND2	0.0630864			CDHR5	0.081848			C12orf42	0.144203
B4GALT2	0.0432022			SLC31A2	0.0630703			AGBL3	0.081846			ENPP6	0.143749
ANG	0.043088			DRD4	0.0628847			RSKR	0.081814			SH3BGR	0.143722
NQO2	0.0430796			MYOZ2	0.0628791			LINC01349	0.0816997			NUP88	0.143251
TMEM109	0.0429774			AC117498.2	0.0628601			PIK3AP1	0.0816728			ARMCX3	0.142984
MT-ND4	0.042974			CLDN2	0.0626799			HEY1	0.0816285			SESN3	0.142926
PCK2	0.0428882			PLCE1	0.0626691			ZNF445	0.0815894			NDRG2	0.142699
NCKAP1	0.0428763			NCLN	0.0624931			WDR45	0.0815593			PRKAR2A	0.142558
ARL6IP1	0.0428635			HRCT1	0.0624882			ZP3	0.0815105			SPTY2D1	0.142122
CRYM	0.042816			SLC7A13	0.0624576			RARA-AS1	0.0814529			AP001453.2	0.142114
SRPRA	0.0427967			UTP4	0.0624077			CTPS1	0.0813968			LGALS2	0.141372
MROH7	0.0427608			ZBTB43	0.0623484			FUCA1	0.0813822			MORN2	0.141333
CATSPER1	0.0427608			MT-CO1	0.0623086			DPY30	0.0813162			GPD1	0.141209
DYNLRB1	0.0427499			GAS1	0.0623005			RAB25	0.0811974			C19orf33	0.141091
CNIH4	0.0426947			RTRAF	0.0622315			SUV39H1	0.081111			LINC00324	0.141072
PRDX4	0.0426548			AC002401.1	0.062202			SF3B6	0.0810903			SELENON	0.140877
DIRAS1	0.042565			IGF2BP1	0.0621922			CLDN2	0.0810218			LRRC29	0.140276
MRPS22	0.0424			PIP5K1B	0.0621488			CHEK1	0.0809998			MRFAP1	0.139663
FBXO7	0.0423577			MT-ND4	0.0621353			ZNF660	0.0809956			SLC22A2	0.139604
M6PR	0.04235			SLC25A15	0.0621188			HOXA-AS2	0.0808093			NENF	0.139603
GNAS	0.0423401			UQCRC1	0.0620808			TMBIM6	0.0807619			TRIP6	0.139474
SNAP23	0.0423318			PPT2	0.0620728			ZNF420	0.080697			GOLIM4	0.138543
SEL1L	0.0423061			AC010864.1	0.0620728			TUBGCP2	0.0806709			AFF1	0.138123
AC124319.3	0.0422844			HMGB2	0.0620458			C2orf42	0.08061			CLTRN	0.137804
SH3BP5-AS1	0.0422772			AC022613.1	0.062031			SLC51A	0.0805743			RAB21	0.137752
ITGA6	0.0422706			IAH1	0.0620168			AP001652.1	0.0805676			PPP2R5A	0.137658
RAB30-AS1	0.0422635			SLC2A1-AS1	0.0620005			LCN12	0.0805027			RBP4	0.13763
EPHX1	0.0422295			TXN	0.061974			SND1	0.0804031			BAIAP2L1	0.137555
ACOT11	0.0421962			LINC00472	0.0619482			BPHL	0.0803522			PCM1	0.137322
ETFRF1	0.042182			RTCB	0.061876			AC002401.1	0.0803215			RNPEP	0.137278
TMEM70	0.0421768			RAD18	0.0617984			AL121970.1	0.0802991			FBXO8	0.137249
PLEKHG4B	0.042167			HEATR5A	0.0617046			ZMYND8	0.0802545			KCNJ15	0.137158
ENTPD5	0.0421528			C5orf22	0.0616503			NENF	0.0802263			ANXA9	0.13683
AC116348.1	0.0420832			PHYH	0.0616323			KLF3	0.0801936			ZNF200	0.136561
PTH1R	0.0420767			EXOC6	0.0616163			LINC01758	0.0801688			NPM3	0.136099
SLC35A3	0.0419831			MYBPC2	0.0616022			ZBTB16	0.080111			PRAG1	0.135907
SOSTDC1	0.0419802			IDH3G	0.0614932			AC107057.1	0.0801087			ZC4H2	0.135878
ABCF2	0.0419297			AL139353.1	0.06147			CAMK2N1	0.0800899			PRRC1	0.135544
SHANK2	0.0419193			SLC25A27	0.0614443			NUDT22	0.0799494			LGR4	0.135429
SNED1	0.0419053			PCDH11Y	0.0614443			GNPDA1	0.0799352			EPCAM	0.135162
SELENOF	0.0418354			SLC13A2	0.0614289			AC233992.3	0.0799197			PARVA	0.135146
AP001528.2	0.0418107			PCK2	0.0614246			FTL	0.0798471			CCBE1	0.135066
KCNJ13	0.0418104			PEPD	0.0613923			SRP14-AS1	0.0797914			UBR5	0.13496
AC009961.1	0.0417783			INAFM1	0.0613766			CYP4A22	0.0797293			SCOC	0.134807
VCAM1	0.0417168			ZBTB1	0.0612668			GRHPR	0.0796924			GPATCH4	0.13417
ATP6AP1	0.0417097			TINAG	0.0612357			TREH	0.0796691			ERI2	0.133986
TUBG1	0.0416971			C1orf21	0.061192			LINC02104	0.0796599			GAK	0.133574
MFSD5	0.041689			WASHC3	0.0611903			ITGB1BP2	0.0796253			NFIC	0.133543
SLC25A42	0.0416473			KCNK5	0.0610931			RPS14	0.0795464			SDC2	0.133503
PGRMC2	0.0416227			AC087651.1	0.061085			TTBK1	0.079468			PCSK1N	0.133378
AC080013.5	0.0416175			BCKDHB	0.0610095			ERGIC3	0.0793937			IL17RC	0.133272
MFAP3L	0.0416162			KPTN	0.0609852			CMBL	0.0793868			SNRPD3	0.133257
DRG1	0.0415952			NEK3	0.0609789			RORB	0.0792664			ARL8A	0.132944
VCPKMT	0.0415768			L1TD1	0.0609762			MORC3	0.0792396			FMC1	0.132775
PDIA4	0.0415596			RNF13	0.0609609			LINC02520	0.0791967			CEP70	0.132279
TTC13	0.0414843			MKRN2	0.0609602			ABCA7	0.0790753			CYP17A1	0.132148
SLC35D1	0.0414757			TPRA1	0.0609474			PDK2	0.0790453			PPIL4	0.132035
BCAM	0.0414743			SF3B1	0.0609081			SMTN	0.0790287			AC093635.1	0.131999
BACE1	0.0414702			CWC22	0.0608883			COLEC11	0.0788583			SPATA24	0.131902
B2M	0.0414276			TMEM37	0.0607639			ATP1B3	0.0788192			PSD4	0.131203
ECH1	0.0413959			SERF1A	0.0607573			XBP1	0.078775			RPGRIP1L	0.131056
ACOT9	0.0413603			SHF	0.0607573			CACNG8	0.0787544			SFT2D2	0.130982
ATP6V0B	0.0413343			C8orf37	0.0607049			CCN6	0.0787264			TLCD1	0.130925
P2RY8	0.0413225			SDHAF3	0.0606203			PPP1R27	0.0787264			BCAM	0.130376
NCS1	0.0413196			PACSIN3	0.0605856			L2HGDH	0.0786533			ABCD1	0.130369
LONP1	0.041297			MFHAS1	0.0604962			TMEM143	0.078583			AGMO	0.130342
UPP2	0.0412533			ADK	0.0604459			RPL6	0.0785238			ENPEP	0.130295
ESPNL	0.0412428			SLC44A4	0.060403			TMEM71	0.0784807			NDUFS4	0.12997
CTXN3	0.0412297			PCDHGA8	0.0603963			FN3K	0.0783824			IQSEC2	0.129751
FCGRT	0.0411925			EYS	0.0603963			AC005323.2	0.0781502			AC132938.3	0.129654
TMEM174	0.0411265			EMC10	0.060391			TGM1	0.0781351			ZNF615	0.129653
CA2	0.0410897			SRSF9	0.0603879			ASAP3	0.0780959			CST3	0.129308
CMTM6	0.0410725			ENTPD8	0.0603734			IDNK	0.0780474			SORBS2	0.129205
ADAMTS15	0.0410715			RBFOX2	0.060311			SERPINF2	0.0780425			DHX34	0.128868
CASC16	0.0410668			RORC	0.0602698			CYP1B1-AS1	0.0778982			MBOAT2	0.128829
ARL1	0.0410324			PAOX	0.0602653			CACNA2D2	0.0778537			MOSPD2	0.128792
TM2D1	0.0409856			EPDR1	0.0602129			RELT	0.0777989			TMEM256	0.128513
MYDGF	0.0409787			MRPL46	0.0601773			LINC00571	0.0777817			IRAK1BP1	0.128473
OGT	0.0409402			HSD17B10	0.060162			ZNF462	0.077712			ALDH9A1	0.128408
HYDIN	0.0409357			SLC4A4	0.0601026			NME7	0.0775807			STRIP2	0.128364
UROD	0.0408797			AL590652.1	0.0600873			HARBI1	0.0775792			TAF6	0.128191
HMOX2	0.0408695			FXR1	0.0600856			ECM1	0.0774571			MAOB	0.128085
BNIP3L	0.0408167			TMEM206	0.0600718			ENDOG	0.0773362			AMOT	0.127709
GZF1	0.040731			PRUNE1	0.0600538			CLDND2	0.0773041			CASC10	0.127655
MIA3	0.040703			BRPF3	0.0600329			MMP28	0.0772878			NPEPL1	0.127606
DPP7	0.040603			PTCH1	0.0599773			NOTCH4	0.0772774			UBR2	0.127206
CIAO3	0.0405666			KIF3A	0.0599711			GPAM	0.0771828			SLC25A12	0.127132
AC021054.1	0.0405191			SMIM24	0.0599568			EDDM13	0.0771421			SLC16A4	0.127106
CSTF3	0.040518			SLC46A1	0.0599347			DDC	0.0770719			DAG1	0.127046
HEXB	0.0404927			PHC1	0.059922			ARHGEF35	0.0769964			ZCCHC4	0.126501
RPS4X	0.0404545			ATP5PB	0.0598743			ALG5	0.0769835			TPMT	0.126479
INTS10	0.0404047			ERLIN2	0.059834			TTC38	0.0769705			FHOD3	0.125884
FOXQ1	0.0403886			LIMS1	0.0596707			CRY2	0.07696			CXCL12	0.125703
CA12	0.0403351			TMEM59	0.059578			AGMAT	0.0769331			ATAD5	0.125627
PEX5	0.0403284			TMEM98	0.0595673			TRIM55	0.0768576			FBXO45	0.12523
EPHA1	0.0402804			CD9	0.0594875			TEKT2	0.0767152			TPM1	0.125177
GPR155	0.0402799			LINC02256	0.0594635			EDA	0.0765817			MGRN1	0.125107
AC120114.2	0.0402654			AL034417.2	0.059426			MFHAS1	0.076442			PLD6	0.124716
ZNRF3	0.0402307			FOXA3	0.059426			DIO1	0.0764381			ST7L	0.124658
A1CF	0.0402259			ZNF497	0.059426			ZNF562	0.0764032			ZBTB20-AS2	0.124591
SLC38A2	0.0402034			MANF	0.0593646			HACD4	0.0763734			PURA	0.124495
AK4	0.0401999			KRAS	0.0593628			ACTN2	0.0763727			PTPN23	0.124451
CABLES1	0.040169			RAB36	0.0593242			PRPH2	0.0763727			DHDH	0.124411
HLA-A	0.0401502			CORO2A	0.0593149			EDARADD	0.0763252			GBA	0.124112
ASS1	0.04015			APLP2	0.0592928			TMEM156	0.0763252			HOMER3	0.123806
EMC7	0.0400859			CCDC167	0.0592638			KCNB1	0.0763252			RAB5B	0.123616
CXCL3	0.0400039			TCTN3	0.0592369			AL451049.1	0.0763123			KCNJ3	0.122959
SLC22A18	0.0399712			CTXN1	0.0592282			POT1	0.0763007			HIST1H4J	0.122936
ALG3	0.0399617			CAMKK1	0.0592269			GRTP1	0.0762969			CHP1	0.122909
MX1	0.039951			HEXA	0.0592091			SLC6A13	0.0761958			CHCHD10	0.122115
LDHA	0.0398852			CST3	0.0592061			FAM189A1	0.0761473			AC104126.1	0.121907
EXD2	0.0398173			EMC4	0.0591299			RAB17	0.0760831			ADNP2	0.121079
GATM	0.0397953			SLFN13	0.0590008			TRAP1	0.0759969			MRPL48	0.120963
USP30	0.0397932			FLT4	0.0589194			PAQR7	0.0759956			NSUN6	0.12057
EPB41L1	0.0397886			MRPL32	0.058919			EHBP1L1	0.0759756			LPCAT3	0.120566
CDT1	0.039768			RBM12B	0.058908			CTSL	0.0758797			CDK4	0.12045
HSD17B14	0.0397603			SPCS3	0.0588857			RHOU	0.0758731			AC129492.1	0.120188
ARPC5	0.0397602			CLASP1	0.0588713			DNAJC9	0.0758303			TJP1	0.119935
TECR	0.0397389			MRPS22	0.0588511			CRNDE	0.0756326			IRF2BP2	0.119386
HSD17B2	0.0397092			CPNE3	0.0588195			AC027117.2	0.0755921			KIAA0895	0.119128
AC139768.1	0.0397075			SRRM3	0.0588106			USP51	0.0755348			MTCH2	0.118477
CES2	0.0396931			RNF138	0.058806			NT5C	0.0754513			PDZK1IP1	0.118449
GC	0.0396827			AL512288.1	0.0587955			DPEP1	0.0754118			CRYAB	0.118233
EAF2	0.039662			CUTC	0.0587889			FOXN2	0.0752979			CHMP1B	0.118085
H2AFJ	0.0396543			NPTXR	0.058776			HECTD4	0.0752661			NDUFAF3	0.118065
CACNB3	0.0396364			HIP1	0.0587478			RCOR3	0.0752593			PROS1	0.118016
SLC13A2	0.0396175			AC010542.2	0.0586746			ZNF614	0.0752167			DAGLB	0.117764
PANK2	0.0396111			PLEKHG6	0.0586684			AC099568.2	0.0750642			MT1F	0.11719
LGALS3BP	0.0396062			ATF7IP	0.0586642			PROZ	0.0750582			XAB2	0.11667
TMEM147	0.0396002			SLC2A5	0.0586416			EYA2	0.0749978			SOX4	0.116588
RAB32	0.0395676			SELENOP	0.0586155			SAT1	0.0749629			ACAT1	0.116576
ILVBL	0.0395239			CRYBG1	0.0586096			CAPN3	0.0749615			SPSB2	0.11648
KIAA0930	0.0395015			DHPS	0.0585828			FUT3	0.0749555			LINC01006	0.116056
SNF8	0.0394551			SPTLC1	0.05855			AC078864.1	0.074911			EXOC3L4	0.116007
LEFTY1	0.0394302			ZNF511	0.0585449			PTN	0.0748901			GNPTG	0.115977
LURAP1L	0.0393508			AZIN2	0.0584338			SELENBP1	0.0748801			TMLHE	0.115707
SAR1A	0.0393138			SUSD2	0.0583812			RPAP1	0.0748425			AZGP1	0.115639
SLX4	0.0393134			DDX3X	0.0583462			SELENOP	0.0748286			SPAG16	0.115521
CAV1	0.0391714			PHLPP2	0.0583295			TM4SF5	0.0746145			SHMT1	0.115394
DIMT1	0.0391542			ADAMTSL2	0.0582794			RPL14	0.0745382			KBTBD3	0.11496
LY6E	0.0390807			AL590399.3	0.0582791			PDLIM2	0.0745369			PAWR	0.114627
TMED9	0.0390711			IGFBP4	0.0582341			CASC9	0.0744584			CAMK2N1	0.114535
SLC25A21-AS1	0.0390625			MRPL30	0.0581983			LINC02035	0.0743289			MCCC1	0.114476
ROBO1	0.0390599			ARL1	0.0581876			TNFRSF1B	0.0743226			PPAN	0.114234
TRIM5	0.0390058			SPOCK1	0.058152			SLC6A19	0.0742929			YARS2	0.114223
LSM8	0.0389946			ANAPC10	0.0581038			DNAH10	0.0742514			ZZEF1	0.114123
HPD	0.0389625			RYR1	0.0580994			FOLR1	0.074234			GLIS2	0.114111
AP000350.6	0.0388506			AP003119.2	0.0579754			APOE	0.0740924			HHLA2	0.114005
GLUD2	0.0388487			AC024267.4	0.0579754			EGF	0.0740353			HOXA7	0.113979
AL136454.1	0.0387603			ASPHD1	0.0579418			PTP4A3	0.0739963			ZNF667-AS1	0.113906
FAM13C	0.0387331			SDR39U1	0.0579397			AC145207.2	0.0739827			BAIAP2	0.113684
CD74	0.0387141			LENG8	0.0578783			EIF2A	0.0739186			TRIM2	0.113679
DDX39B-AS1	0.0387077			EHBP1L1	0.0578592			RHOT1	0.0738547			MPP7	0.113627
DHRS1	0.0386831			AP005230.1	0.0578592			GMPR2	0.0738303			KIAA1143	0.113527
CTSB	0.038672			ANXA7	0.0578571			PGRMC1	0.0737771			ABHD8	0.113527
LMOD3	0.0386432			BANP	0.0578256			MST1	0.0737327			SCAPER	0.113417
MT-ND5	0.0386353			TRMT61B	0.0577955			NUP155	0.0737164			FGB	0.113361
HMGN3-AS1	0.0386067			GPAA1	0.0577782			AC004771.4	0.0736962			CRY2	0.113103
ASPH	0.0385838			PTP4A2	0.0577504			CLDN7	0.0736887			MBNL2	0.113031
RNF227	0.0385651			AC093484.3	0.0577436			SEC16B	0.0736539			MISP3	0.112863
CSF1	0.0385643			MYRIP	0.057698			GALNT14	0.0735708			GPX3	0.112815
AP000547.3	0.0385595			AP002761.3	0.0576272			SLC1A7	0.0734283			RHOC	0.112779
TM6SF1	0.0385589			SLC33A1	0.0575889			KALRN	0.0733893			HSBP1	0.112634
AL354920.1	0.0385588			SUCNR1	0.0575685			TFG	0.073357			RERG	0.11224
ASPSCR1	0.0384968			RAB24	0.0574683			HSPD1	0.073293			MKNK2	0.111893
IGF1R	0.0384558			AAR2	0.057454			GYG2	0.0732639			ZNF644	0.111768
LGMN	0.0384519			NOL4L	0.057435			2020-03-09	0.0732223			UXS1	0.111689
KIAA1841	0.0384512			PYURF	0.0573988			ANK1	0.0732191			LINC01597	0.11143
LTC4S	0.0384386			CYB5R1	0.0573438			AC009005.1	0.0732186			SLC31A2	0.111355
C14orf28	0.038425			INO80E	0.0572753			LMAN2	0.0731788			HLF	0.111173
FKBP4	0.0383028			TUBA4A	0.0572399			PLAT	0.073167			CLIC4	0.111105
UBE2D3	0.0382754			LRP10	0.0571698			AP3B2	0.073167			SDHC	0.111068
ALG5	0.0382352			CCNH	0.0571169			ATP8B2	0.0731175			SNAPC4	0.111048
TMEM87B	0.0381968			TNS3	0.0571162			PMM2	0.0730916			ZNF148	0.111004
2020-03-02	0.0381838			COPA	0.0570399			AC005674.1	0.0730632			ACTR8	0.110904
TMEM132A	0.0381818			AC107464.3	0.0570111			AC007207.2	0.0730363			MRPS10	0.110885
CSDC2	0.0381564			SASH3	0.0570111			MGST3	0.0729311			ACBD3	0.110814
MED7	0.0381552			ACADM	0.0570006			FAM83G	0.0729303			ITGAM	0.11072
CLIP2	0.0381354			SLC25A51	0.0569621			AC084149.1	0.0729124			NCOA6	0.110716
TARSL2	0.0381275			CEP350	0.056865			PHC3	0.0728013			DEPDC7	0.110474
GABARAPL2	0.0381224			GNMT	0.0568643			AC025265.1	0.0727989			ZNF880	0.11018
EEF1B2	0.038104			ADI1	0.0568438			AEN	0.0727068			PNRC2	0.110034
ASAH1	0.0380946			WFDC1	0.0567943			LRIG1	0.072675			ENOPH1	0.109858
PYURF	0.0380436			SARAF	0.0567926			HSD17B2	0.0726712			SLC30A4	0.109493
AKR1C3	0.0380032			SERPINI1	0.0567251			LINC01544	0.0726247			CYHR1	0.109418
F13A1	0.0379403			GTPBP4	0.0567036			NAGA	0.0726224			ZBTB38	0.109407
UGT2B7	0.0379382			ZFPL1	0.0566628			NQO2	0.0725623			CHN1	0.109334
PPARA	0.0379129			KATNA1	0.0566412			GPD2	0.0725603			GPR108	0.109314
METTL7B	0.0378987			PRR5	0.0566157			CYSTM1	0.072494			SPOCK2	0.109307
ZNF484	0.0378634			TTC13	0.0566145			MXRA7	0.072431			CRYL1	0.109191
KL	0.0378588			LAMA5-AS1	0.0565377			RPS27A	0.0723859			JOSD1	0.109122
AOC1	0.0378555			RAVER2	0.0565139			AC026992.2	0.0722965			GSTO1	0.108926
ERGIC3	0.0378076			KDM2A	0.0564783			PDIA3	0.0722163			FAM19A1	0.108897
CLCN7	0.0378051			SLC25A29	0.0564309			ANAPC13	0.0722075			AC074143.1	0.108885
TMEM50A	0.0378033			CKAP4	0.0563978			MRPL51	0.0721298			DHDDS	0.108847
SLC5A8	0.037802			G6PC	0.05636			CAMTA1-DT	0.0721232			AL031848.2	0.108787
MT-ATP6	0.0378012			BMPR1A	0.0563421			SLC10A5	0.0720956			S100A1	0.108663
TBL1X	0.0377948			PDZD7	0.0563181			AP003108.2	0.0720211			CYB5D2	0.10861
TMED5	0.0377946			DUSP1	0.0563095			RAB36	0.0719873			PLPP3	0.108526
SPRED2	0.0377877			C8A	0.0562986			KCNAB2	0.0719441			ALG11	0.108482
PTER	0.0377777			LAIR1	0.0562986			ZNF506	0.0719294			ANKRD20A4	0.108477
MSL2	0.0377471			TMEM38B	0.0562326			C12orf10	0.0719167			KAT2B	0.108322
AC008629.1	0.0377423			METTL8	0.0561988			MCF2L	0.0718856			LAMP2	0.108177
CARMN	0.0377049			PCDHGA5	0.0561693			CENPS	0.0718532			UNC50	0.108153
FAM160A2	0.0376593			DNHD1	0.0561693			DNTTIP1	0.071853			HDHD3	0.108098
CAT	0.037633			NAXD	0.0561663			AP003086.1	0.0717647			ZNF582	0.107995
AC105760.2	0.0376019			SLC22A18	0.0561558			AC005342.1	0.071759			FECH	0.107911
SPIRE1	0.0375189			GSK3A	0.0561425			VSTM5	0.0716253			ZNF678	0.107665
PDE12	0.037485			GAREM1	0.0561143			HIRA	0.0716078			PRR5L	0.107603
FUCA1	0.0374748			CLTB	0.0560573			TERF2IP	0.0715604			FARS2	0.107588
BANF1	0.0374197			CD2	0.0560473			PYCR3	0.0714583			XPO6	0.107225
TMEM273	0.0373909			TMEM176A	0.0560234			SPARCL1	0.0714323			UQCRC1	0.107216
REXO1	0.0373872			BCAS4	0.0559698			FBP1	0.0713752			PM20D2	0.10708
RPH3A	0.0373752			AL355312.3	0.0559664			PSMA2	0.0713623			VGLL4	0.107066
TMCO6	0.0373419			SPATA45	0.0559328			CHRM3-AS1	0.0713227			METRN	0.10698
ABCC6	0.037331			EDARADD	0.0559328			GATA3-AS1	0.0711456			TIMM21	0.106943
LMAN1	0.0373097			USH1G	0.0559233			SPAAR	0.0711409			PARK7	0.106919
ST7L	0.0373			NEDD4	0.055876			TSC22D3	0.0710837			PCK1	0.106843
ADD3	0.0372408			DLEU2	0.055822			SORD	0.0710688			SUZ12	0.106804
GUSB	0.0371959			MITF	0.0557289			GCDH	0.0709734			MBIP	0.106784
TPP1	0.0371767			SPG21	0.0556721			MPV17L	0.0709678			GSTA1	0.106712
ICK	0.037159			AC025754.2	0.0556683			GSTZ1	0.0709261			NDUFS6	0.106319
TMEM100	0.0371531			GCHFR	0.055664			LINC02166	0.0709017			CCL2	0.106173
DENND6A	0.0371503			TPMT	0.0556202			LINC00671	0.0708364			CBX1	0.106038
ERP44	0.0371477			SACS	0.0556052			AL356512.1	0.0708267			GIPC2	0.105755
GAL3ST1	0.0371101			NAGPA-AS1	0.0556052			AP001816.1	0.07067			ASCL2	0.105582
YY1AP1	0.0370465			ATP1B1	0.0555928			VWA8	0.0706672			RCC2	0.105521
ALDH2	0.0370288			UBR1	0.0555842			CDON	0.07064			FARP1	0.105444
UNC119B	0.0370016			CABLES1	0.0554456			ITIH4	0.0705845			TMEM192	0.105153
ADPRHL2	0.0369976			DEPDC1B	0.0553767			RAI1	0.0704817			AL450384.2	0.104901
TTC36	0.0369906			AC006159.2	0.0553662			AC092325.1	0.0704538			SCRN2	0.104844
PDGFA	0.0369467			ZNF7	0.055339			KCNK10	0.070393			EIF4EBP2	0.104632
SLC25A36	0.0369412			ZCCHC17	0.0552824			FMNL3	0.0702926			CRHBP	0.104553
PTTG1IP	0.0368907			POLR3GL	0.055257			ERI1	0.0702644			GCLC	0.104551
RARB	0.0368879			ATP6AP2	0.0552494			FAM216A	0.0702639			ARID5B	0.104429
MT-CO2	0.036868			AQP1	0.055235			REPS1	0.07013			AL031666.1	0.104394
SCCPDH	0.036863			FGF13	0.0552286			HDAC6	0.0701246			CAMK4	0.103991
FAM3C	0.0368456			RARRES1	0.0551744			AL022323.4	0.0701146			APP	0.10393
TXNDC12	0.0368147			TIMELESS	0.0551324			GNG3	0.0700966			C15orf48	0.103788
METTL9	0.036803			HIVEP2	0.0551247			PRDX4	0.0700684			CAB39L	0.103623
ARMCX2	0.0367953			PDIA4	0.0550901			PIGP	0.0700094			TECR	0.10356
SLC30A8	0.03675			CYP27A1	0.0550358			SUGCT	0.0699703			IDNK	0.103518
GALE	0.036728			UMOD	0.0550194			MDP1	0.0698786			BSPRY	0.103511
IPP	0.0366884			CUL5	0.0550021			CELF4	0.0698767			KLHL42	0.103397
EDAR	0.0366559			MPC1	0.054954			SCAANT1	0.0697852			NPL	0.103306
DHRS7	0.0366252			GPR89A	0.0549453			AC008074.2	0.0697841			MVD	0.103299
TBC1D12	0.0366172			MCOLN2	0.0549441			CD36	0.0697794			TRIM5	0.103225
TSPAN6	0.0366133			FCGR2A	0.0549225			CPED1	0.0697794			DIP2B	0.103012
AL512625.3	0.036552			C4orf33	0.0549173			LGR4	0.0697524			TMEM205	0.102929
CHPF2	0.0365444			HEXB	0.0549109			TFEC	0.0696092			SRGAP1	0.10289
PLEKHA1	0.0364785			RAMAC	0.0548673			SLC2A1	0.0695866			FTX	0.102265
SHC1	0.0364493			ANAPC13	0.0548653			AC092794.1	0.069583			UBE2D1	0.102261
DONSON	0.0364212			SLC9A2	0.0548275			ERICH6-AS1	0.0695321			RBPMS	0.102112
PITRM1	0.0363979			ZNHIT2	0.0548129			GCAT	0.0694177			NDUFC1	0.102106
LTBR	0.0363735			GALE	0.0547721			AC020917.3	0.0693209			C1QTNF12	0.10203
AEBP1	0.0363709			KANK2	0.0547602			GFPT2	0.0692919			SRP14-AS1	0.101945
AP003352.1	0.0363312			MSRA	0.0546235			INSR	0.0692608			BBOX1	0.101765
LTB4R2	0.0362621			DENND5B	0.0545255			LINC01485	0.069231			CISD2	0.101737
EEF1A2	0.0362484			ID2	0.0544499			CMTM7	0.0691304			SLC5A12	0.101562
TCTN1	0.0362438			TMEM176B	0.0544379			VDAC3	0.0690563			NDUFB5	0.10153
MT-ND3	0.0362192			AC023632.2	0.054424			MRPL22	0.0690556			MPDU1	0.101428
NOL4L	0.0361477			AL022157.1	0.054386			MRPS12	0.069032			ZHX2	0.101338
TTBK1	0.0361179			LINC02646	0.054386			ST6GALNAC3	0.0690067			SLC13A3	0.101051
TMCO1	0.0360979			FRA10AC1	0.0543829			AL356361.2	0.0690067			PDZK1	0.101048
AL139260.1	0.0360804			BDH2	0.0543307			EVI2B	0.0690067			TP53RK	0.100893
PEX11G	0.0359852			CCDC92	0.0543106			ZNF787	0.0689914			TMEM176A	0.100806
GPRC5B	0.0359638			C1QTNF12	0.0543081			BSG	0.0688938			CXorf56	0.100786
TGM1	0.0359569			SDF2L1	0.0542199			UMAD1	0.0688721			TIMD4	0.10078
SLC39A14	0.0359448			AC007342.5	0.054184			OGDH	0.0688614			SPTLC1	0.100509
HLA-C	0.0358882			GIMAP1	0.054159			BCAP31	0.0688303			RFK	0.100336
SLC23A1	0.0358772			AC009283.1	0.054159			GALNT11	0.0687964			IPP	0.100296
MIAT	0.0358587			BRF1	0.0541361			HAGH	0.0687892			RCAN1	0.100267
CKS1B	0.0358265			SERTAD4-AS1	0.0541244			TUBA4A	0.068774			DDX21	0.100137
LCN12	0.0357723			SLC25A33	0.0540365			TM9SF1	0.0687091			SPRED1	0.100115
ETFA	0.0357552			CTSA	0.0540357			DPPA2	0.0687015			CD2AP	0.100072
MGLL	0.0357216			ZMYM2	0.0540056			WDR18	0.0685765			KIAA1109	0.100009
AC078846.1	0.0357156			EIF1AX	0.0539981			RABEPK	0.0685524			OAS3	0.0999166
HLA-G	0.0356127			TMEM82	0.0539032			MTIF3	0.068529			PDAP1	0.0997591
IGFBP4	0.0355624			PIGY-DT	0.0539			CALM1	0.068523			DOCK7	0.0997135
BSCL2	0.0355495			AC007405.3	0.0538488			MBTD1	0.0684992			STRADB	0.0996486
HRG	0.0355438			SLAIN2	0.0537376			IQGAP2	0.0684749			ZNF230	0.0994821
SLC16A10	0.0355407			WNT3	0.0536422			AC016831.7	0.0684699			NEPRO	0.099416
QDPR	0.0355394			GEMIN6	0.0536246			RDX	0.0684465			SMARCA1	0.0991452
CPD	0.0355312			TMEM229B	0.0535807			SDHC	0.0683854			LEPROT	0.0990302
LYZ	0.0355246			TNFRSF13C	0.0535575			FP236241.1	0.0683758			BCLAF3	0.0990221
DHRSX	0.0355059			NPR2	0.0535207			FRMD1	0.0683659			EFCAB2	0.0988838
NUCB1	0.0355026			NFYC-AS1	0.0535085			TMEM223	0.0683488			GPR132	0.0988559
IER3IP1	0.0354968			AC005962.1	0.0534718			CEBPZ	0.0683054			POLR2K	0.0982923
AC008758.2	0.0354878			GOLGA6L10	0.053423			AK5	0.0682885			AC007383.2	0.0982827
PDIA3	0.0354862			AC005697.2	0.0533337			UCN3	0.0682631			HOXD-AS2	0.098261
CHID1	0.0354774			GABPB2	0.0533096			SLC37A4	0.0682189			MRPL50	0.0980653
CLTB	0.0354457			ZSCAN29	0.0532971			AC011374.2	0.0681282			PC	0.097977
TPRKB	0.0354345			SCLT1	0.0532824			SKA3	0.0681282			RAB3IL1	0.0978941
KIF21A	0.0354329			CALR	0.0532594			LSM8	0.0681092			RIPOR1	0.0978747
SLC39A1	0.035427			ZDHHC12	0.0532579			AC006213.3	0.0680856			GNG7	0.0978709
TLNRD1	0.0354181			HACD3	0.0532197			SBDS	0.0680618			DNAJC15	0.0978616
HADH	0.0353813			CCPG1	0.0531817			TOGARAM1	0.0680347			RASGEF1A	0.0977467
HIC2	0.0353795			C9orf64	0.053122			DCAF13	0.0680347			TOR1B	0.0977093
SLC2A4RG	0.0353758			ZNF706	0.0531152			CCSER1	0.0679759			MTX1	0.0973823
MPDU1	0.0353513			MTG2	0.0530751			EAF1	0.0679712			RIDA	0.0973254
MAGT1	0.0353426			IPO11	0.053074			ZNF671	0.0679378			ARFRP1	0.0972085
MT1HL1	0.035336			HDAC10	0.0530245			LRRN4CL	0.0679195			TAC1	0.0971134
NGLY1	0.0353243			PEMT	0.053019			AP1G1	0.0679118			UNC93B1	0.0970517
AC096992.2	0.0353152			CYP2R1	0.0530109			CASC1	0.0678851			VTI1B	0.0965897
HSPD1	0.035304			NPRL2	0.0530006			SLC35B4	0.0678065			GOLPH3L	0.0965414
WDR61	0.0352841			ZSCAN32	0.0529995			EPHX1	0.0677803			PSMB3	0.0961837
LONRF1	0.035255			APLF	0.052961			NRCAM	0.0677297			ALDH7A1	0.0961468
USP13	0.0352367			TUBB4B	0.052949			MANBAL	0.0677273			FOLR1	0.0960434
FIBIN	0.0352203			PRNP	0.052874			ABI3BP	0.0676952			HHLA3	0.0960311
AC110609.1	0.0351916			ARSK	0.0528647			LINC01942	0.0676017			TM4SF1	0.0958599
SLCO4C1	0.0351793			CD164	0.0528391			AKR1A1	0.0675321			TRAF3IP1	0.0958208
GPRIN3	0.035175			AC007114.1	0.0528287			RGS14	0.067514			L3HYPDH	0.0957609
COCH	0.0351572			VAV3	0.0528022			SH3BP5-AS1	0.0674447			IFT80	0.0957112
STAC3	0.0351349			QARS	0.0527764			FAF1	0.0674257			CUX1	0.095573
IGFBP7	0.0351251			TMEM109	0.0527474			AC093157.1	0.0674005			HIRA	0.0953412
AL845472.1	0.0351162			PALB2	0.0527423			KDELR3	0.0673641			HPF1	0.0952216
GLRX	0.0351077			AL358472.4	0.0527375			SLC9A4	0.0672505			ARL1	0.095166
REEP5	0.0350832			SLC22A1	0.0527375			MTNR1A	0.0672505			IFI27L2	0.0951584
TMEM259	0.0350724			ALX1	0.0527375			TM9SF2	0.0671865			AC013271.1	0.0949814
FGF13	0.0350036			CU633906.2	0.0527375			SPTBN4	0.0671792			BTN3A1	0.094873
UNC50	0.0349689			MRPS35	0.0526769			GRB7	0.0670902			IFT22	0.0948297
CREBBP	0.034953			SCAP	0.052657			FREM1	0.0670593			FNDC3B	0.0946638
MLH3	0.0349374			WNK1	0.0526012			FAH	0.0670401			DDX31	0.0946528
TMED7	0.0349322			TPCN2	0.052532			SLC9C1	0.0670346			EIF2AK2	0.0943662
KCND3	0.0349178			CNTN3	0.052529			LEKR1	0.0669254			TSPAN1	0.0940488
PRKAR2A	0.0349175			TFRC	0.0525109			FAM173A	0.066918			LAD1	0.0939466
GALNS	0.0349054			IGF2R	0.0524564			EVA1A	0.0669057			METTL26	0.0939207
TENM3	0.0348928			TMEM30A	0.0524257			HLA-DRB1	0.0668723			CPSF7	0.093654
AP000223.1	0.0348878			TKFC	0.0524225			AP000769.2	0.0668719			GPN3	0.0936123
POLD3	0.034876			FBL	0.0523892			HECTD1	0.0668505			CTDSP1	0.0933342
RETREG2	0.0348004			ST7-AS1	0.0523745			DHRS4L2	0.06683			RBM7	0.0930425
NDUFA8	0.0347509			BHMT2	0.0523679			VASN	0.066823			SKIV2L	0.0930376
ACSM3	0.034748			DLGAP3	0.0523244			PHACTR1	0.0668088			NOTCH2	0.0929693
RPN2	0.0347288			TXNDC12	0.0522688			GUCA2B	0.0667521			ALDH8A1	0.0929303
ELMOD2	0.0347135			HSP90AA1	0.0522573			NLRC3	0.0667521			PRDX6	0.0928481
TP53I13	0.0346947			ZNF667-AS1	0.0522381			ITGAE	0.0665984			LAMB2	0.0928071
ATRAID	0.0346477			USP1	0.0521726			AKR7A2	0.0665704			RABGGTB	0.0926131
OFD1	0.0346396			AC090948.3	0.0520704			SIGIRR	0.0665532			NOP16	0.0925921
TMEM101	0.0346277			TET1	0.0520704			ASPH	0.0665116			UBXN4	0.0925114
CTNND2	0.0346198			ZCCHC3	0.0520652			FAM174A	0.0664261			PRR5	0.0925048
PSCA	0.0346112			DNMBP-AS1	0.0520582			FADS2	0.0664169			GMDS	0.0923036
PTP4A2	0.0346078			SLC17A3	0.0520549			LINC02179	0.0664169			SETBP1	0.0923033
RNF114	0.0345768			CA4	0.0520455			PTGER1	0.0664169			SPART	0.0922958
ISCU	0.0345568			ANKRD46	0.0520353			CCNDBP1	0.0663899			ARHGEF26	0.0922807
DIS3	0.0345294			TMIGD1	0.0519993			CTXN3	0.0663254			DBP	0.0918632
CASC9	0.0344226			AC136604.3	0.0519438			ZNF114	0.0662858			VRK1	0.0918586
VIPAS39	0.0344132			PACSIN1	0.0519438			OTUD3	0.0662415			KIAA1191	0.0918188
SPI1	0.0344034			GIMAP4	0.0519438			ALDOB	0.0662365			C1orf115	0.0915936
CAMTA1	0.03439			ZNF527	0.0519438			MTDH	0.0662337			DYNLT1	0.091517
AL358852.1	0.0343868			AC078881.1	0.0518406			SLC13A2	0.0662116			PAFAH1B3	0.091441
AL121827.2	0.0343848			AC092069.1	0.0518049			MYO1E	0.0661959			ZNF827	0.0913784
TYMS	0.0343666			AC093297.2	0.0517811			AC109322.1	0.0661719			AC243829.1	0.0913109
ZDHHC20	0.0343522			RNASET2	0.0517704			CNDP2	0.0661125			COA3	0.0912379
SUN2	0.034335			TRAPPC8	0.0517575			AREG	0.0661062			TCEANC	0.0910169
BRCC3	0.0342344			LMAN1	0.0517444			ZNHIT1	0.0659962			SPP1	0.0908492
C9orf66	0.0341494			DLST	0.0517185			CP	0.0658812			SH2B1	0.0907945
HSDL2	0.0341226			SLC16A9	0.0517174			NOTCH2	0.0658537			ZC3H7A	0.0907502
ARHGAP24	0.0341095			DCTN5	0.0516652			BZW2	0.0657601			PGAP1	0.0906284
SEC11A	0.0341032			NDOR1	0.0516496			TTC7A	0.0657411			BLVRA	0.0905461
SH3BP5	0.0340742			SPP1	0.0516431			INO80	0.0656502			DNAJC19	0.0903037
HMGN4	0.0340738			ATIC	0.0516424			SCAMP2	0.0656425			ITGA6	0.0903026
GPR162	0.0340697			VPS9D1	0.0516402			SERPINF1	0.0655966			IL17RA	0.0902279
GVQW2	0.0340535			TMEM126A	0.0516294			TRIM37	0.0655926			PIK3R1	0.0901873
FTCD	0.0340146			AP000924.1	0.0515684			CFAP44	0.0655886			COX7A2L	0.0900946
TNFRSF21	0.0339493			DUSP12	0.0515574			ZDHHC9	0.0655761			FAM20C	0.0899726
ATP2A2	0.033937			MT-CYB	0.0515504			RPL30	0.065549			CASP6	0.0898813
WRB	0.0339333			AC026470.1	0.0515367			EGFL7	0.0655102			URB1-AS1	0.0896199
EEF1D	0.0339035			ZNF780A	0.0515357			EBNA1BP2	0.0654845			KIF1B	0.0894976
SERINC2	0.0339015			SERINC2	0.0515164			RNF5	0.0654656			CES2	0.0894904
FCGR2A	0.0338977			MAGEH1	0.0515118			PINX1	0.0654513			PAOX	0.0894234
NPM2	0.0338943			NINJ1	0.0514783			AL121672.2	0.0654221			MS4A1	0.0892311
SUCNR1	0.033887			SCN9A	0.0514526			ERO1B	0.065412			DUSP23	0.0892036
AC006252.1	0.0338744			IDH2	0.0514154			MREG	0.0654021			SOD2	0.0891833
GLYAT	0.033848			SMYD2	0.0513838			NDUFB8	0.0653859			SAR1B	0.0891528
ZNRD1	0.0338388			C1orf56	0.0513536			CELF3	0.0653835			TCTN1	0.0890983
PARM1	0.0337825			PLPP2	0.0513535			PMFBP1	0.0653616			ARID3A	0.0890467
GDF7	0.0337808			AL109811.2	0.0513423			TIPIN	0.0653323			ITSN1	0.0889566
DMTN	0.0337661			R3HDM1	0.0513239			TULP4	0.0653286			NAPB	0.0889375
P4HA1	0.0337484			SORL1	0.0513087			LINC01554	0.0653272			TUBB2A	0.0887404
FARP1	0.0337484			MT1HL1	0.0513059			GREM1	0.0652719			RLIM	0.0882284
NDRG1	0.0337067			CHCHD4	0.0512897			DNAJC4	0.0652638			SLC25A10	0.0880992
EMC3	0.0336769			RECK	0.0512821			AC026369.1	0.0652105			FEZ2	0.0880527
AC024940.1	0.0336755			HDHD2	0.051239			SCGB1D2	0.0652084			AL158071.3	0.0878427
ID4	0.0336752			CYC1	0.0512354			PLEKHH2	0.0652042			NUP62	0.0877715
PRCP	0.0336533			LBR	0.0512207			AC027575.2	0.0651911			SWAP70	0.0877509
CYB5A	0.0336531			RCN1	0.0511791			HYI	0.0650906			ZNF250	0.0877436
MAP2K1	0.0336521			PDCD7	0.051104			HSPA12A	0.0650544			NOSTRIN	0.0877298
DENND5B	0.0336498			SERPINA6	0.0510947			UQCRFS1	0.0649382			GSPT2	0.0876943
ATP5MC3	0.0335447			FMO5	0.0510793			PLA1A	0.0648931			FAM151A	0.0871998
HOXB2	0.0335388			ANKRD27	0.0510567			AC010273.2	0.0648687			RPE	0.0871671
KLF15	0.0335175			CPE	0.0510296			CEP57	0.0648462			MFSD3	0.0869865
DEPP1	0.0335128			P3H2	0.0509818			HEBP2	0.0648391			ABCC1	0.0869129
AL591845.1	0.0335091			GRWD1	0.0509062			ZBTB11-AS1	0.0648255			AC012645.3	0.086863
CDHR5	0.0335072			PCIF1	0.0508617			TDRD6	0.0648137			TRANK1	0.0868391
CRTAP	0.0334872			SEC61B	0.0508573			ACAT1	0.064733			ADSSL1	0.0865644
ARF4	0.0334869			RPN1	0.0508137			JDP2	0.0647276			SUN2	0.0865095
2020-03-09	0.0334842			IL1RAP	0.0507691			LINC02432	0.0647275			AP1S1	0.0864586
SEMA6A	0.0334736			AC074032.1	0.0507552			PNP	0.0647213			BNIP3	0.0864491
ATP6V0C	0.0334563			SLC25A40	0.0506708			AL133351.1	0.0647199			ECH1	0.0863247
SUCLA2	0.0334089			RNF166	0.0506706			AL035250.1	0.0646993			WASL	0.0862892
PTGER3	0.0334056			RAB11B-AS1	0.0506269			TTPAL	0.064695			HINT2	0.0862829
PALM	0.0334028			SLC8B1	0.0506209			HSPE1	0.0646811			CPNE8	0.0861526
CLUAP1	0.0333858			AC009509.1	0.0505877			RPS12	0.064673			RNF123	0.0858665
MIF4GD	0.0333821			AC106782.2	0.0505768			ASF1B	0.0646455			GLB1	0.0858324
ELOVL4	0.0333282			DRC7	0.0505644			DDOST	0.0646218			TTLL12	0.0857949
FHL2	0.0333199			WDR44	0.0505393			ANKRD20A4	0.0646073			ALB	0.0857734
HLA-DRA	0.0332563			SLC9A3R1	0.0505359			ETHE1	0.0645632			ZNF211	0.0857165
GABARAPL1	0.033237			PRKDC	0.0505172			MYOCOS	0.0645177			FTL	0.0856626
SEC61G	0.0332061			CHAF1B	0.0505131			PCDH15	0.0645047			GPHN	0.0856585
EWSR1	0.033194			PNPLA1	0.0505059			ERGIC2	0.0644463			SQSTM1	0.0856409
FAM84A	0.0331897			AC027644.3	0.0505027			RORC	0.064439			AL138826.1	0.0856202
SUMF2	0.0331887			ZFYVE28	0.0504911			PAK2	0.0643702			CHST14	0.0855943
TGFBR1	0.0331849			SLC25A23	0.05044			SPEF2	0.0643687			SUCLG1	0.0855047
HDHD2	0.0331846			APOH	0.050428			DNAJC25	0.0642638			ERAP2	0.0853781
FDX1	0.033179			OSTC	0.0504276			GCC2-AS1	0.0642103			APOE	0.0853038
SLC51B	0.0331718			PMFBP1	0.0504161			DFFB	0.0641363			OCIAD2	0.0852955
IDS	0.0331713			CEP250	0.0503877			AC138150.1	0.0641014			QRSL1	0.0852888
ATP11A	0.0331658			SLC39A13	0.0503175			LINC01550	0.0640854			EEF1AKMT2	0.0851995
LINC02195	0.0331546			MED9	0.0503172			MOB3B	0.0640841			MT1E	0.0851835
CD151	0.033127			C14orf119	0.0503063			TST	0.0640822			AL050341.2	0.0850665
ZFP36L2	0.0331193			MRPL15	0.0502986			BAMBI	0.0640735			FAM92A	0.0849788
EMC10	0.0330966			MAFK	0.0502844			CTSH	0.0640643			SUMF1	0.084975
SNRNP48	0.0330812			PDZK1IP1	0.0502745			CST3	0.0640003			HOGA1	0.0849666
BHMT2	0.0330799			PRPF40A	0.050267			ARSF	0.0639869			SPINT2	0.0849471
TBC1D23	0.0330633			IFT46	0.050226			C15orf61	0.0639481			CXCL14	0.0848736
AC138356.1	0.0330624			ZNF860	0.0502199			AL139089.1	0.0639384			MDM1	0.0848365
DHRS4L2	0.0330615			MRPL12	0.0502127			IGFBP2	0.063929			MAFG	0.0847757
ASPDH	0.0330425			RAP1GDS1	0.0501908			CENPU	0.063929			YES1	0.0847289
UBA6-AS1	0.0330392			DYNLL1	0.0501846			MAST4-AS1	0.063929			AC025181.2	0.0847143
SLC6A13	0.0330389			MLF2	0.0501298			STEAP4	0.063929			CREM	0.0847095
KDELR2	0.0330123			RHPN1	0.0501134			H3F3C	0.063929			DCXR	0.0847085
ASXL2	0.0329987			ATP6V0A1	0.0501011			MACO1	0.0638969			MT1G	0.0846461
CHPT1	0.032989			SLC37A2	0.0500699			ZFYVE16	0.0638458			ENOX2	0.0846373
NDUFAB1	0.0329859			AC011498.4	0.0500699			MRPS26	0.0638067			GCSH	0.0846179
SRSF7	0.0329824			JAK3	0.0500699			C2orf74	0.0637329			VKORC1	0.0845663
PPP4C	0.0329746			GNAS	0.0500695			GLRX	0.0636938			DLG3	0.0843976
SPCS3	0.0329669			ICAM3	0.0500588			ZNF213	0.0636717			CHCHD1	0.0843656
CORO2B	0.0329514			CDH15	0.0500512			FASN	0.0636519			GTF2E1	0.0842818
C10orf62	0.0329341			CYP4F12	0.0500153			COPRS	0.0636461			TPI1	0.0842636
PGP	0.0329206			UCHL3	0.0500029			PDCD2	0.0636033			NPM2	0.0842126
TSPAN12	0.0329115			ZNF287	0.0500013			PLXDC1	0.063595			STMP1	0.084196
SAP18	0.03291			PHKG1	0.0499749			IGF1	0.0635933			PHYHIPL	0.0841935
INTS13	0.0329039			ARHGEF9	0.0499628			CRYBB2	0.0635722			SERPING1	0.0841475
AC007391.1	0.0328973			NRM	0.0499613			EIF2AK3-DT	0.0635241			ITM2B	0.0840209
AC079922.2	0.0328965			OSCAR	0.0499584			SLC22A2	0.0635127			FXN	0.083997
KLF10	0.032883			HELQ	0.0498865			GAL3ST1	0.0634915			MAPK6	0.0839585
MRPL18	0.0328638			ZNF680	0.0498765			AC009542.1	0.0634307			PSAT1	0.0838271
PTGFR	0.0328459			KCNJ1	0.0498695			FYB1	0.0634175			PPP1R12C	0.083741
TRIM36	0.0328204			CENPL	0.0498659			KANK3	0.0634162			KRT18	0.0837079
SLC17A3	0.0327884			SLC38A4	0.0498659			UNC93A	0.0633538			SRGAP2C	0.0836869
GPS1	0.0327689			ILVBL	0.0498645			OAF	0.0633431			MRPL21	0.083513
2020-03-08	0.0327643			TSPAN33	0.049861			VPS9D1-AS1	0.063338			HIGD1A	0.0834546
SLC16A12	0.032749			CALHM6	0.0498534			CASC2	0.0632858			RPS27L	0.0834476
ATE1	0.0327469			DAPK1	0.0498445			CLDN3	0.063285			PALM	0.0834292
ZNF345	0.0327353			DNAJA3	0.049844			ALPL	0.0632793			UROS	0.0833003
CALM1	0.0327328			HOXA2	0.049837			AC011978.2	0.0632778			CCR6	0.0831878
GGCT	0.0327278			AK4	0.0498277			HELQ	0.0632768			ITGAV	0.0830849
AC129492.2	0.0327192			PDIA6	0.0497946			AC022098.1	0.0632586			ZNF286A	0.0830769
KCNMB3	0.0327042			SHARPIN	0.0497751			ZBTB11	0.063249			TCEAL9	0.0830065
ZHX1	0.0326811			PBX3	0.04976			QDPR	0.0632338			ZNF280D	0.0829789
PDGFB	0.0326805			METTL6	0.0497298			ZMAT2	0.0631663			LRPAP1	0.082793
RRP36	0.0326749			NUCKS1	0.049719			GOLGA8N	0.0631104			R3HCC1	0.0827246
NOB1	0.0326466			AL356056.2	0.0497136			HOOK2	0.063067			PFDN2	0.0826861
SEMA4A	0.0326438			PEBP1	0.0497134			GRINA	0.0630112			CCDC47	0.082623
CST5	0.0326426			CIAPIN1	0.049713			ENOSF1	0.0630095			TSPAN6	0.0825196
SUGCT	0.0326417			MCUR1	0.0496828			BHMT	0.0629923			UTP14C	0.0825069
PIGT	0.0325914			SMIM3	0.0496665			RWDD3	0.0629651			IL10RA	0.0825038
AL359644.1	0.0325816			CD59	0.049666			ATP5MPL	0.0628916			POLR3H	0.0823913
TTC30A	0.0325791			ATP11B	0.0496539			BORCS7	0.0628837			PNRC1	0.0818979
PPIC	0.0325559			SUSD3	0.0496429			PCOLCE	0.0628564			AFTPH	0.0817467
RRBP1	0.0325387			ACAT2	0.0496362			PDE8A	0.0628496			TKT	0.081638
SLCO4A1	0.0325199			ZNF320	0.0496271			AC092171.5	0.0628465			ERLEC1	0.0816352
PIAS2	0.0324978			PDE11A	0.0496077			AC025164.1	0.0627765			CRYZ	0.0815536
AL390066.1	0.0324792			EXOC3L4	0.0495911			BDH1	0.0627632			CC2D2A	0.0815287
PPP1R16A	0.0324721			SLC16A2	0.0495907			SLC35B1	0.0627627			VAMP8	0.0814161
ZNF746	0.0324646			ACADVL	0.0495865			MORN4	0.0627563			PRDX5	0.0813823
TIMM17A	0.0324635			MLLT10	0.0495347			AGTRAP	0.0627342			P4HA2	0.0812308
AGRN	0.032421			DPP4	0.0495293			TWNK	0.0627058			MLLT10	0.0809574
ATP5F1D	0.0324166			IL17RA	0.0495142			ATP6V0E2	0.0626918			ARL16	0.0808442
KIFC1	0.0324089			MT-CO2	0.0494092			NUMB	0.0626862			DUSP15	0.080844
RENBP	0.0323877			ADAP2	0.0493928			TSPAN7	0.0626253			CFAP97	0.0807977
CTR9	0.0323455			SLC4A2	0.0493884			KDELR2	0.0626008			SP4	0.0807931
ST3GAL2	0.032333			TRIM14	0.0493797			FBXO36	0.0625222			EBLN2	0.0807167
SLC25A24	0.0323219			C15orf48	0.0493784			ASB7	0.0625028			MTR	0.0805689
POMT1	0.0322858			CFLAR	0.0493765			MYL9	0.0624916			PAM	0.0805222
ZNF503	0.0322788			BAALC-AS1	0.0493415			ZFYVE21	0.0624243			CDC5L	0.0802085
ZC3HC1	0.0322784			OSBPL6	0.0493108			EFHB	0.0624039			CEBPD	0.0801176
AC025181.2	0.0322715			FHL3	0.049275			MRPL32	0.062401			EPHX1	0.0801012
GTF3C6	0.032265			SLC37A4	0.0492684			HSP90AA1	0.0623844			FBP1	0.080097
AC083843.3	0.0322527			ZNF684	0.0492643			KAAG1	0.0623822			TANGO6	0.0800845
AL137003.2	0.0322517			CRTC1	0.0492639			COL1A1	0.0623598			SMAD7	0.0800081
AC023794.1	0.0322516			GPT	0.0492309			KLHL22	0.0623261			MRPL12	0.0798552
CYB561A3	0.0322373			NCKIPSD	0.0492244			CLCN5	0.0622863			CA2	0.0797517
KDELR1	0.0322321			GGTLC3	0.0491994			SLC25A33	0.0622813			ILF2	0.0796701
CEP85	0.0322244			PDZD2	0.0491753			EPRS	0.0622322			HSPB8	0.0796528
GNG3	0.032217			AC008736.2	0.0491596			GLB1L	0.062165			R3HCC1L	0.0796415
UBE3D	0.0321999			CEP170B	0.0491136			MIR3142HG	0.0621458			PCP4	0.0793849
SYNGAP1	0.0321717			KCNA7	0.0490968			AL391069.2	0.0620842			CTC1	0.0792542
DAPK1	0.0321689			SLC41A3	0.0490772			C2orf70	0.0620327			CHD3	0.0791252
CBX7	0.0321629			CP	0.0490236			ETFB	0.0620236			ADAR	0.0791145
CYFIP1	0.0321408			NSMCE1-DT	0.0490236			PON3	0.0620087			PHLDB3	0.0790291
MRPL4	0.0321309			MAPKAPK2	0.0489918			GMPR	0.0619533			SLC6A8	0.0789605
BRD2	0.0321265			EBP	0.0489913			FAM174B	0.0618898			ACAA2	0.0788894
EIF3L	0.0321196			EZH2	0.0489882			AL096865.1	0.0618817			CHCHD2	0.0788839
SLC9A2	0.0321134			EHMT1	0.0489808			TMSB15B	0.0618817			MPP6	0.0788677
JPX	0.0321109			OBSCN	0.0489779			IDO1	0.0618817			ACOT13	0.0788586
RAB1A	0.0320985			AL356361.2	0.0489626			CSF2RB	0.0618817			C9orf72	0.0788324
GCNA	0.0320981			OCIAD1	0.0489601			LINC00106	0.0618518			UGCG	0.0788166
VPS52	0.032073			USHBP1	0.048944			IDH3G	0.0617946			TFEB	0.0788114
ZDHHC3	0.0320702			ENGASE	0.0488347			PCDH9	0.0617722			FBLN5	0.0786879
NR2F6	0.0320616			CDC14B	0.0488298			POU2F1	0.0617584			ERP29	0.078683
TMEM131	0.0320594			AC064807.2	0.0488298			TIMM8B	0.061701			SLC39A13	0.078615
TUBA1C	0.0320355			TCL1B	0.0488178			YRDC	0.0616996			PRDX3	0.0784902
KLHL2	0.0320313			BTBD6	0.048805			SELENOW	0.0616539			CRIPT	0.0783541
ANPEP	0.0319819			ECHDC3	0.0488014			HOMER2	0.061584			MDH1	0.0783021
GJB2	0.031963			CFAP74	0.0487955			TRAPPC10	0.0615798			CHCHD6	0.0780769
TXNL1	0.0319532			CPNE9	0.0487955			ELOVL5	0.0615459			MORF4L1	0.0780638
KIAA1958	0.0319315			PRKX	0.0487739			AL450469.1	0.0615364			THBS1	0.0779966
CGRRF1	0.0319287			SLC22A8	0.0487614			ZNF350	0.0614764			CCNG1	0.0779619
CYS1	0.0319263			AC080023.1	0.0487087			LINC02384	0.0614723			SOS1	0.0779441
AC002401.1	0.0319162			FAM210A	0.0486381			AJM1	0.0614696			TERF2IP	0.0779397
PDK4	0.031896			ZNF234	0.0485927			AC139887.4	0.0614497			CUL5	0.0779396
ARCN1	0.0318922			MARCKS	0.0485638			ASCL2	0.0614474			GLOD4	0.0779018
ULK2	0.0318857			POLE4	0.0485586			RAB11FIP4	0.0614464			TWSG1	0.0777778
AC023794.3	0.0318788			HNF4G	0.0485518			ERN1	0.0613792			SUPV3L1	0.0776394
ODR4	0.0318756			METTL7A	0.048524			COMT	0.0613444			DDX59	0.0776094
GAR1	0.0318681			WDR66	0.0484951			MTURN	0.0613105			UVSSA	0.0775957
IFNGR1	0.0318592			YTHDF3-AS1	0.048419			TGFB3	0.0612973			AL512625.3	0.0775406
APPBP2	0.0318371			CMC1	0.0484151			COBL	0.0612893			IL6ST	0.0775113
CDKN1B	0.0317972			CDCA8	0.0483975			FAHD1	0.0612669			GPC4	0.0774923
TMEM14B	0.0317826			LIN7C	0.0483318			CYP4F2	0.0612617			ADH5	0.0774395
C12orf57	0.0317224			TCEA2	0.0482956			ARSD	0.0611938			AL022326.1	0.0773892
VAMP8	0.0317176			DCUN1D3	0.048286			STRN	0.0611713			C7orf43	0.0773577
GDNF	0.031703			KRT85	0.0482652			FARP1	0.0611636			TAPBPL	0.0772392
IGSF11	0.031694			ACY3	0.0482368			RIPK4	0.0611438			ZNF136	0.0771757
ART5	0.0316878			HCG17	0.0482205			AC005759.1	0.0611233			PSMA3	0.0769388
EFHD1	0.0316803			AC108471.2	0.0481916			ALG6	0.0610692			FAT1	0.0768794
COLEC11	0.0316773			GPRC5C	0.0481858			SPRY2	0.0610366			SIRT7	0.076845
PIK3R4	0.0316759			ARFGAP3	0.0481677			TNFRSF11B	0.0610171			ARHGAP25	0.0768411
S100A4	0.0316684			PTTG1IP	0.0481646			BTG1	0.0609751			GMPS	0.0766835
EXTL3	0.0316594			HLA-A	0.0481095			ZNF619	0.0609323			NUPR1	0.0766814
LRRC19	0.0316221			ZNF454	0.0480833			AC005332.3	0.0608611			SLC35E2B	0.0765811
SESTD1	0.0316093			AC090617.3	0.0480833			ACY3	0.0607864			CSNK1G3	0.0764062
ACSM2A	0.0316032			MED15	0.0480602			ZNF689	0.0607756			G3BP1	0.0763454
TSC22D3	0.0315963			NOXO1	0.0480445			USF3	0.0607076			PKIG	0.0763194
AC010761.1	0.0315545			KIF5B	0.047975			CPQ	0.06069			RHPN1	0.0762068
AC098820.3	0.0315325			ATP6V1D	0.0479712			MBD6	0.0606604			COG5	0.0761473
ATP10D	0.0315323			GOT1	0.0479689			MFSD6	0.0606301			COX5B	0.0761291
NDFIP2	0.0315169			OSGIN2	0.0479292			ABHD2	0.0605957			PPFIBP1	0.0760796
GABPB1	0.0315114			NOL6	0.047928			C16orf95	0.060561			ISG20L2	0.0760675
DHRS7B	0.0315081			AL162171.1	0.0479137			RPL7	0.0604678			ZFAND5	0.0760401
NANOG	0.0314999			OTUB1	0.0478836			Z93930.2	0.0604328			HSDL1	0.0760098
SLC25A32	0.0314931			ENDOD1	0.0478762			C17orf98	0.0603886			ATP5MD	0.0759874
CNP	0.0314887			NID1	0.0478706			PSAP	0.0602962			MIR4458HG	0.0759363
PCNX4	0.0314405			GLYATL1B	0.0478403			TEX41	0.0602936			NUDT15	0.0759274
BCAP31	0.0314391			AC068987.5	0.0477865			AGT	0.0601969			KYNU	0.0758909
RAB37	0.0314321			TMEM87B	0.0477449			TAF1B	0.0601883			MT2A	0.0758903
RPL7	0.0314316			PPP1CA	0.047734			PXN-AS1	0.060185			BOK	0.0757895
RBPMS2	0.0314184			CD82	0.0477184			PIKFYVE	0.0601756			SP2	0.0757853
ITGB8	0.031412			TRIM6	0.0477176			RAB11FIP3	0.0601472			ZNF432	0.0757382
AL023284.4	0.0313759			CSRNP3	0.0477168			IQSEC1	0.06014			DDT	0.0756658
HSPA9	0.0313624			HELB	0.0477101			ASTE1	0.0600768			FBXL17	0.0756533
TMEM252	0.0313482			LDB2	0.0476979			NHS-AS1	0.0600706			DEDD2	0.0755652
AL513318.2	0.031307			AK2	0.0476841			PDIK1L	0.0600411			PIN4	0.0755548
HPGD	0.0313031			NEK4	0.047616			AL606469.1	0.060007			ARRDC1-AS1	0.0755517
HMGB1	0.031271			CDK4	0.0476034			FAM95B1	0.0599677			PCBP2	0.0755233
LLGL1	0.0312672			C8orf82	0.0475794			MELTF-AS1	0.0599588			TMEM141	0.0753432
UQCRFS1	0.0312651			B4GALT1-AS1	0.0475715			RENBP	0.0599514			SBDS	0.0753156
AL596202.1	0.0312563			TSPAN3	0.0475615			RYK	0.0599289			FOPNL	0.075296
IFIH1	0.0312259			CLTC	0.0475256			RARS2	0.0599082			ZNF443	0.0752702
LINC00861	0.0311865			TCP1	0.0474878			ZNF260	0.0598207			PSMA7	0.0752573
TYW1B	0.0311627			TTPA	0.0474855			TCN2	0.0598125			PLEKHJ1	0.0752245
COX7A2L	0.0311623			SLC28A1	0.0474471			AL109613.1	0.059797			SLC23A2	0.075158
SRPRB	0.0311559			ANTXR2	0.0474427			KIAA0100	0.0597724			TULP4	0.075132
GDA	0.0311453			ATG4A	0.0474368			FLT4	0.0597386			ROCK2	0.0751014
BPNT1	0.0310748			XYLB	0.047426			GLS2	0.0597234			COX6B1	0.0750934
CCDC71L	0.0310581			GJC3	0.047418			GOLGA4	0.0597141			STXBP3	0.0749905
TAP2	0.0310532			ERCC3	0.0474104			ALDOC	0.059674			MKKS	0.0749781
ZBED3	0.0310527			NEIL1	0.0473978			TCTN1	0.0596699			PRXL2A	0.0749174
IGHG3	0.0310422			ZNF132	0.0473898			GPN3	0.0596466			MT1X	0.0749106
BRK1	0.0310416			GTF3C5	0.0473599			IGFBP4	0.0596402			DNAJC25	0.0749024
TMEM245	0.0310279			METTL7B	0.0473402			LINC01134	0.0596269			CDK16	0.0748324
MPC2	0.0309753			MTHFR	0.0473366			AC130650.2	0.0596101			SLC27A1	0.0747504
SLC41A1	0.0309718			ASPG	0.0473302			AC092140.1	0.0595956			PRMT5	0.0747021
CYB5R1	0.030962			RIC3	0.0473049			LAMP2	0.0595707			DSEL	0.0746502
POMP	0.0309559			AP003498.1	0.0473049			GALM	0.0595598			DNAJC8	0.0745131
TIPRL	0.0309276			DUOX1	0.0473049			AL031775.1	0.0595564			JUP	0.074279
APH1A	0.0308941			LRRK1	0.0473049			CXCL14	0.0595368			RNF135	0.0739612
SLFN5	0.0308727			ZBTB4	0.0472972			GPD1	0.0595094			PUSL1	0.0738076
CKAP4	0.0308607			GP1BA	0.0472757			TFE3	0.0594709			PPHLN1	0.0737345
POMGNT2	0.030828			CHRM3	0.0472496			NLGN1	0.0594054			SAP130	0.0736641
AL034417.3	0.0308191			SOS1	0.0472349			PLD3	0.0593753			TRAPPC5	0.0736099
AGPAT3	0.0308187			TYK2	0.0472207			RBM14	0.059351			BRI3	0.0736026
ACSL3	0.0308069			FAM3C	0.0472163			FES	0.05929			MLH1	0.0735781
LACTB2	0.0308028			SMC1A	0.0472041			DNAJC1	0.0592703			SYNJ2BP	0.0735009
PRXL2A	0.0307925			CTSB	0.0471913			ADAT1	0.0592458			BST2	0.0734156
IGSF6	0.0307864			HMG20A	0.0471885			TEX14	0.0592365			BCLAF1	0.0733984
PITPNC1	0.0307863			AC106886.3	0.0471868			DDIT4L	0.0592234			NDUFB1	0.073389
ERO1A	0.0307837			SMC2	0.0471836			LIG4	0.0592123			MOB1A	0.0732762
MBD3	0.0307634			TMEM242	0.0471827			ZNF804B	0.0591961			PPP1R15B	0.0732582
CDKL1	0.030751			IPO9-AS1	0.0471538			MTHFD2	0.059181			NDUFB8	0.0732053
SNX27	0.0307439			ADAMTS9-AS2	0.0471538			ZNF616	0.0591734			MRPL44	0.0731994
ALKAL2	0.030731			M6PR	0.0471521			SARDH	0.0591696			SECISBP2L	0.073103
ZNF711	0.0307303			DDX58	0.0471235			IGSF3	0.0591312			TXN	0.0730113
FAHD1	0.0307292			BRI3BP	0.0471178			WDR36	0.0591071			TRAPPC2B	0.0729822
SLC5A2	0.0306986			TPTE	0.0470996			MRPL10	0.0590823			LTBP3	0.0728543
FN3KRP	0.0306604			HSPA2	0.0470797			CD37	0.0590765			GLTP	0.0728405
CDADC1	0.0306269			FES	0.0470721			COX7A1	0.0590596			PHC3	0.0728072
ATPAF1	0.0306178			HIBCH	0.0470519			H2AFV	0.0590412			CHAF1A	0.0727738
TMEM198	0.0306143			LRCH4	0.0470254			ZFP36L2	0.0590384			COX7C	0.0727583
CD81	0.0305912			MTDH	0.0470212			CDCP1	0.0590234			ZDHHC6	0.0727562
DDX49	0.0305852			PCNA	0.0470105			GAL	0.0590234			ZNF473	0.0727415
FREM1	0.0305737			ZBTB20	0.0469909			NID2	0.0590234			CDC42EP3	0.0726423
FAM234A	0.0305545			GDNF-AS1	0.0469684			TMC5	0.0590234			G6PC3	0.0726387
PMVK	0.0305493			GTF3C1	0.0469593			AC005288.1	0.0590234			SLC49A4	0.0726365
NCOA4	0.030544			ETFB	0.0469352			CHMP2A	0.0589708			GATD1	0.0726025
NT5DC1	0.0305081			SLC25A47	0.0469119			TSPAN3	0.058962			DDX39B	0.0725915
SEC61B	0.0304792			ACTR6	0.0469017			CEP135	0.0589397			DMAC1	0.072574
KIF18A	0.0304758			PHTF1	0.0468984			TMED6	0.0589393			NEDD4L	0.0725043
RNF186	0.0304645			TMEM254-AS1	0.0468972			PROC	0.058876			ZBTB25	0.0724792
IL6R	0.0304573			TMEM175	0.0468898			ZBTB3	0.0588231			KCTD2	0.0724392
CYP4F2	0.0304379			FMO4	0.0468523			BRI3	0.0587625			CCDC93	0.0723799
PXMP2	0.0304253			PFKL	0.0468341			TACC2	0.0587617			ADAMTS9-AS1	0.07229
RORB	0.0304098			POLR2C	0.0468285			AC004069.1	0.0587067			MDC1	0.0722787
DOCK8	0.0303981			MRPS9	0.0468228			ZBTB20-AS4	0.0586776			TMEM191B	0.0722396
LAMP2	0.0303838			2020-09-06	0.046822			AC139720.1	0.0586776			TMEM208	0.0721577
MOB2	0.0303607			PAM	0.0468157			LINC02315	0.0586034			GABARAPL2	0.0721157
ZNF614	0.0303596			PLD1	0.0467968			RPS23	0.0585839			PRDX2	0.0720991
HOXB-AS3	0.0303471			ZFP82	0.0467787			TEKT4	0.0584701			APOM	0.0720954
GMPR	0.0303189			ULK4	0.0467582			SENP3	0.0584596			UBE3A	0.0720817
CAND2	0.0302932			GCC1	0.0467141			PSMA4	0.0584439			ETV3	0.0719384
VSNL1	0.0302888			ECHDC1	0.0467021			HYKK	0.0583927			HNRNPA0	0.0719289
CTSZ	0.0302737			HOXD10	0.0466889			RASSF8-AS1	0.0583355			REG1A	0.071923
DDRGK1	0.0302373			RABGGTA	0.0466694			COLEC12	0.0583282			GPX4	0.0718646
ENPP2	0.0302335			SPACA9	0.046644			CHRNA5	0.0582863			ALG1	0.0718635
OCIAD1	0.0302117			WDR19	0.046571			GXYLT1	0.0582813			SNAI3	0.0718535
HACD4	0.030211			EXOG	0.0465211			SLC30A7	0.0582755			NCOA4	0.0718358
STX17	0.0302106			GNPTAB	0.0465113			RDH10	0.0582374			HNRNPC	0.0718122
U91328.3	0.0302			RDH11	0.046464			FEZ1	0.0582344			SNHG10	0.0718112
SLC1A5	0.0301982			ZNF791	0.0464594			AC008429.1	0.0582095			TGFBR3	0.0717689
PDCD2	0.0301917			MTIF2	0.0464576			MYDGF	0.0582081			ATP5ME	0.071745
FAH	0.0301867			ESPN	0.0464552			TPGS2	0.0581844			ACSL4	0.0717334
ADH5	0.0301659			TCP10L	0.0464078			DTD1	0.0581646			SAP18	0.0716231
AGMAT	0.0301577			TEC	0.0464064			ALKBH7	0.0581202			RNF5	0.0715584
TSNAXIP1	0.0301549			SERPINF2	0.0463715			UBE4B	0.0581047			ATP5MF	0.0715511
ST7	0.0301405			C11orf86	0.0463655			AL121899.1	0.0580952			SLC9A3R2	0.0714999
PDE1A	0.0301309			ITGA6	0.0463595			NLE1	0.0580723			YIPF6	0.0714616
GPR137B	0.0301044			C4orf3	0.0463518			GPAA1	0.0580613			NUDT16	0.0714036
DCAF7	0.0300865			RAPGEF1	0.0463308			WRNIP1	0.0580451			JAK2	0.0712595
AC004540.2	0.0300744			SMARCA1	0.0463119			CCDC121	0.0580319			MGMT	0.0712092
MCRS1	0.0300422			LRRC42	0.0462805			BLOC1S5	0.0580182			MTTP	0.0711402
SPON1	0.0300275			BRAF	0.0462231			PARP3	0.0579354			SH3YL1	0.0710023
SLC38A10	0.0300217			CCND2	0.0462154			RPS6	0.0579276			PLPBP	0.0709467
AC064807.4	0.03001			TFG	0.04614			CHCHD3	0.0579034			CFAP20	0.0708502
LINC00870	0.0299902			RAB17	0.046138			GDPD3	0.0578914			YWHAQ	0.0708419
HAO2	0.0299822			RNASE4	0.046114			MINDY1	0.0578807			TRAK1	0.070773
CYP27B1	0.0299818			PRKCSH	0.046097			TARBP2	0.0578777			JAKMIP2	0.0707573
PTPRD	0.0299792			DBH-AS1	0.0460856			AC003681.1	0.0578761			STX2	0.0707032
TACC2	0.0299723			SLC10A7	0.0460542			AC022306.2	0.0578187			PRPF4	0.0706531
GRHPR	0.0299604			HPF1	0.0460415			NPAS3	0.0577708			CDK2AP2	0.0705457
CCDC151	0.0299527			MXRA8	0.0460339			AC008443.6	0.0577547			ZNF846	0.0704963
RTL10	0.0299321			SOCS6	0.0459852			H2AFZ	0.0577236			LRRC19	0.0704551
TMEM63A	0.0299204			MAPK8IP2	0.0459729			LINC01510	0.0576864			CBWD2	0.0704422
TMEM251	0.0299033			MARS	0.0459556			CACUL1	0.05767			SLC35C1	0.0704311
ZBTB47	0.0298862			CCDC134	0.0459412			ATP13A1	0.0576164			DIAPH2	0.0704173
Z95114.2	0.0298697			ID1	0.0459282			TMEM251	0.0575804			EEF1E1	0.0704145
KLHL3	0.0298538			PEX7	0.0459149			TNNI3K	0.057566			IFIT1	0.0703655
TTYH3	0.029848			EBPL	0.0458969			SNX15	0.057532			GTF2H3	0.0703536
PITHD1	0.0298065			AC087289.1	0.0458663			CHPF	0.0574946			ATPAF1	0.0703124
ATP2C1	0.0298061			PIGF	0.0458446			AL133245.1	0.0574757			TMCO3	0.0702829
FAM92A	0.0297965			ATP6V1B2	0.0458381			RAD1	0.0574402			CHIC2	0.0701588
NUDT21	0.0297804			MTOR	0.0458149			C11orf24	0.0573929			IMMP2L	0.0700698
ILF2	0.0297596			FDX1	0.0458096			DCK	0.057356			WDR18	0.0699819
TSPAN3	0.0297268			ACTB	0.0457976			RANBP17	0.0573316			CPEB4	0.0699242
FAM20C	0.0297108			CLDN10	0.0456662			NDFIP1	0.0572284			RNF115	0.069873
PPM1K	0.0297096			PGRMC2	0.0456416			TRIP11	0.0571733			FAM98A	0.0698529
PIP5K1C	0.0297084			SERTAD3	0.0456133			ACO1	0.0571272			VPS29	0.0698429
TMEM208	0.0296971			CACNA1E	0.0455915			NOP56	0.0571021			ELOC	0.0696704
REEP3	0.029677			AP4M1	0.0455788			TMEM59	0.0570736			SPCS2	0.0696675
SORD	0.0296763			HIST1H1E	0.0455772			NDUFV2-AS1	0.0570612			MGAT1	0.0695427
MRPS18B	0.0296662			AL592166.1	0.04555			INTS9	0.0569907			SLC25A45	0.0695354
STAU1	0.0296599			SDC2	0.0455412			LRRC4C	0.0569835			MESP1	0.0694305
SPAG6	0.0296542			PCBP2	0.0455409			SMC1A	0.0569599			BICC1	0.0694212
SCPEP1	0.0296504			HNRNPH3	0.0455375			PLA2G7	0.056896			CSTF2	0.0693203
MEF2D	0.0296472			MRPS18A	0.0455358			RIDA	0.056887			CDK19	0.0692703
RAB29	0.0296397			ZSCAN20	0.0455105			FAM166B	0.05685			NR2C2	0.0692212
CLEC18A	0.029632			AC245014.3	0.0455105			AP001107.9	0.0568498			PGRMC2	0.0691826
HMOX1	0.0296309			AL139011.1	0.0455105			NCOA3	0.0567976			CRLS1	0.0690618
NT5E	0.0296282			ALLC	0.0455105			FRY	0.0567876			ATP2B1	0.0689385
NAXE	0.0296001			TIMD4	0.0455105			GCFC2	0.0567641			GEMIN2	0.068936
ESRRG	0.029598			LRRC4	0.0455105			IPP	0.0567627			PLGRKT	0.0689288
CPEB2-DT	0.0295514			FAM166A	0.0455105			KDM7A	0.0567323			CLDN2	0.0688891
GDF15	0.0295495			TMEM88	0.0455105			BEST1	0.056732			CYS1	0.0688844
PLPP1	0.0295396			KPNA1	0.045503			CHPT1	0.0567235			RAPGEF6	0.0688523
PPP2CB	0.0295348			DNAJB14	0.0455023			PERP	0.0566991			UBE2H	0.0688098
CSRP2	0.0295045			POLL	0.0454849			NUDT8	0.0566939			CACUL1	0.0687825
RNF5	0.0294948			HACD4	0.0454756			ATP1A1	0.0566361			TBCB	0.0687528
AC090152.1	0.0294816			NUP155	0.045473			WTIP	0.0565508			IL13RA1	0.0685883
POLA1	0.029447			SLC3A2	0.0454491			SLC5A8	0.0565456			G0S2	0.0685676
GATC	0.0294384			RERGL	0.0454343			MIR4500HG	0.0565319			SLC20A2	0.0685008
TMEM37	0.02943			DLD	0.0454172			ATP6V1D	0.0564916			DEPDC5	0.0684942
SELENOO	0.0294226			LINC02240	0.0453925			IHH	0.0564793			C20orf194	0.0684673
ALPL	0.0293606			TM9SF2	0.0453885			IL6R	0.0564315			INSR	0.0684615
AC109322.1	0.0293527			MRPL24	0.045336			STK17B	0.0563945			ZNF451	0.0684211
ALDH8A1	0.0293497			PPP1R14C	0.0453178			SNRPF	0.0563901			UCHL3	0.0683448
JUND	0.0293285			TNFAIP3	0.0453051			UBXN2A	0.0563823			ILVBL	0.0683363
ZNHIT3	0.0293279			AL133351.1	0.0453019			ZNF761	0.0563412			DNAJB6	0.068335
ZNF584	0.0293225			CWC25	0.0452793			STOML1	0.0562895			UBAP2L	0.0683099
RNASEH2C	0.0293225			MPP7	0.0452784			VPS51	0.0562841			ID1	0.0682747
INAVA	0.029316			SYNE2	0.0452343			DNAL4	0.0562824			FN3K	0.0682581
FNBP4	0.0293074			ANKRD34A	0.0451929			GCHFR	0.0562774			EMC6	0.0681138
AREL1	0.0293042			HSPA1A	0.0451809			ENO1-AS1	0.0562663			PON2	0.0680521
JOSD1	0.0292956			RASSF5	0.0451771			E2F6	0.0562595			COTL1	0.0679106
TOX4	0.029293			SERPINB6	0.0451668			LY6E-DT	0.0562375			ZBTB24	0.0678225
MSRB1	0.0292844			USP4	0.0451423			ZNF318	0.0562024			MRPL27	0.0678167
CYP8B1	0.0292618			UTP18	0.0451181			SOWAHB	0.0561959			KAT8	0.0677889
LYPLAL1	0.0292546			TNFSF10	0.0451024			FAM149A	0.0561663			PNMA1	0.0677789
FZD1	0.0292499			LINC02061	0.0450977			RAC3	0.0561375			KPNA5	0.0677652
SCRIB	0.0292317			ASB8	0.0450839			TMEM99	0.0561284			LUC7L	0.067598
DMPK	0.0292155			SLC36A2	0.0450771			NFS1	0.0561002			CHCHD5	0.0675776
EFNB2	0.0291984			TRIM33	0.0450372			RPP25	0.0560865			DENND1A	0.0675146
SIGLEC15	0.0291984			LINC00997	0.0450198			AC010531.6	0.0560855			MSANTD4	0.0675039
CNPY2	0.0291953			TMEM246	0.045011			SLC52A3	0.0560727			ALDOB	0.0674781
HOXA10	0.0291716			TMEM101	0.0450092			NAT9	0.0560656			CREB3L2	0.067397
RPS13	0.0291589			RNF130	0.0449732			KRTAP5-10	0.056043			MIDN	0.0673862
NDUFB10	0.0291563			SPCS2	0.0449692			IER3IP1	0.0560198			ADM	0.0673802
AC006159.2	0.0291255			MT-ATP6	0.0449096			PARD6A	0.0559917			CEP250	0.0673593
LANCL2	0.0291115			NBPF11	0.044901			AC060780.1	0.0559894			ATP5PB	0.0673495
ZSWIM6	0.029109			AC021016.3	0.044901			AL049548.1	0.055953			OXNAD1	0.0673279
MANBAL	0.0291045			STAB1	0.044901			TRIM11	0.0559336			SMPDL3A	0.0672616
AFM	0.0290697			TSPAN15	0.044901			SYNRG	0.055924			BEST1	0.0672108
TMUB1	0.0290635			SLC39A5	0.04483			KL	0.0559019			SETD9	0.0672022
ARG2	0.0290622			RNF126	0.0448174			RETREG3	0.0558947			NUFIP2	0.0669916
HSD17B4	0.0290609			LY6E	0.0447795			LRRC41	0.0558819			PDIA4	0.0669472
VIPR2	0.0290549			AP002884.1	0.0447575			SELENOH	0.0558445			MED31	0.0668334
VLDLR	0.0290312			TBC1D12	0.0446916			ITPRID2	0.055835			SLC5A2	0.06679
RBP5	0.0290142			RASSF8-AS1	0.0446877			SDF2L1	0.0557873			MPC1	0.0667456
TMEM39B	0.0290064			UBL7	0.0446798			HSD17B7	0.0557761			PRKCE	0.0665948
FAM173A	0.0290043			F10	0.0446655			LINC00467	0.0557486			ANXA11	0.0665579
ADCY1	0.0289962			MED28	0.0446587			SSR4	0.0557486			SHOC2	0.0664787
TRIP11	0.0289514			TAPBPL	0.0446468			MAPK8IP2	0.0556904			METTL5	0.0663799
PHTF1	0.0289333			SYN2	0.0446418			RPS3A	0.055654			SLC3A2	0.066369
ZNF596	0.0289311			SLC17A5	0.0446221			BLNK	0.0556507			ZMAT3	0.066276
AC004803.1	0.0289305			KIF3C	0.0446045			RNFT1	0.0556095			RASSF3	0.0662327
PANCR	0.0289296			CC2D2B	0.0446045			RUSC1-AS1	0.0556028			KIR2DL3	0.0662269
MIOX	0.0289276			UBL7-AS1	0.044603			DRAIC	0.0555833			THOC5	0.0662241
MTRNR2L3	0.0289271			GGA2	0.0445629			DNLZ	0.0555622			PROSER1	0.0662001
NDUFA5	0.028923			UBE3A	0.044537			NGLY1	0.0555538			ABHD13	0.0661687
RASSF8-AS1	0.0289215			C12orf66	0.0445032			TRIM41	0.0555155			EPB41L1	0.0661527
OSBPL10	0.0289156			BNIP3	0.0444848			FAM234A	0.0555138			MYPOP	0.0661137
DCUN1D2	0.0289082			HOXC5	0.0444565			SRGAP3-AS2	0.055493			B9D1	0.0660811
ORMDL2	0.0288907			TMED1	0.0444141			GATA2-AS1	0.055493			IZUMO4	0.0660674
AHCY	0.0288658			SNRNP40	0.0444027			CORIN	0.0554733			PSMD1	0.0660529
COTL1	0.0288446			AKAP5	0.0443955			KRT24	0.0553836			LIN7C	0.065973
ACVR2B	0.0288354			NDC1	0.044386			SHISA4	0.0552994			ATP6V0E1	0.0659723
SERPINA6	0.0288155			CYP3A4	0.0443826			UVSSA	0.0552868			PAIP2B	0.0659666
DIO1	0.0288068			TST	0.0443787			AF196972.1	0.0552845			NQO2	0.065863
NSMF	0.0287941			ZNF883	0.0443777			GFER	0.0552195			AIMP1	0.0658494
ST3GAL6	0.0287906			MRPL39	0.0443773			POP1	0.0551833			ZNF544	0.0658417
TRIM6	0.0287743			TRAF3	0.0443606			OPCML	0.0551634			ZFPL1	0.0658
KATNAL1	0.0287735			EVA1C	0.0443564			UBA7	0.0551627			SPRYD4	0.0657591
WRAP53	0.0287715			SCGN	0.044353			HADHA	0.0551457			AL353751.1	0.0656823
ARL8B	0.0287652			ZNF736	0.0443478			KLHL23	0.0551196			DNAJB4	0.0656038
PPA1	0.0287429			ILF3-DT	0.0443453			DDX41	0.0551158			DHX29	0.0655657
SLC39A6	0.0287376			RPN2	0.0443351			ACMSD	0.0551156			CCDC71L	0.0655346
AP001160.2	0.0287329			ENTPD5	0.0443098			CYP17A1	0.0550855			GBA2	0.0654714
RPL9	0.0286774			LRP1	0.0443067			TGOLN2	0.0550729			HES1	0.0654289
LINC00545	0.0286761			TPT1	0.0442829			FIGNL2	0.0550537			TENT5C	0.0654069
FBXW2	0.0286675			IGBP1	0.044267			LAIR1	0.0550427			DVL3	0.0653972
STK24	0.02866			ZNF500	0.0442224			TMEM191C	0.0550138			TAOK3	0.065364
GPRC5C	0.0286597			N4BP2L2	0.0441871			TMIGD1	0.054986			MAPK8	0.0653165
NLRP3	0.028659			MAP1B	0.0441586			GPATCH2	0.0549746			FUZ	0.0653073
ISOC1	0.0286565			TIMM17A	0.0441303							MLLT6	0.065275
CSNK2A3	0.0286545			SSBP2	0.0441039							ADI1	0.0652723
DNAAF2	0.0286459			PCDH12	0.044075							ASAH1	0.0652476
TM9SF2	0.0286391			SCARB1	0.0440601							GOLM1	0.0651665
TUBB4B	0.028618			VDAC2	0.0440573							ATRX	0.0651459
NDUFS3	0.0286167			TRIB1	0.0440305							NRM	0.065089
SOX9	0.0286017			ZNF396	0.0440303							MGST3	0.0650091
AC024475.4	0.0285801			UGT1A6	0.0438671							CDC26	0.0650075
MLH1	0.0285654			GBP1	0.0438538							ALG13	0.0648955
PIPOX	0.0285643			LINC02200	0.0438472							SOD1	0.0648459
LPIN2	0.0285542			EAF1-AS1	0.0438322							OLA1	0.0647481
AC139530.2	0.0285206			ARHGAP31	0.0438053
TTC26	0.0285139			TMEM184B	0.0437905
PAXIP1-AS1	0.0284819			DCXR-DT	0.0437843
AP003469.4	0.0284687			SH3KBP1	0.0437551
NANS	0.0284567			FYN	0.0437526
PAPPA	0.0284439			PER3	0.0437482
EIF4B	0.0284418			RNF135	0.0437472
HAUS7	0.0284404			QKI	0.0437297
AGTRAP	0.0284226			CEBPA	0.0437291
SART3	0.0284211			NKRF	0.0437051
ACVR1	0.0284198			SERPINB8	0.0436948
SUPT4H1	0.028416			CELF5	0.0436933
CRLS1	0.0284114			UBE2D4	0.0436554
ELF1	0.0284107			WDR93	0.0436466
DAZAP1	0.0283831			AC005082.1	0.0436447
SCARB2	0.0283817			BRK1	0.0436445
UGT3A1	0.028374			PSMA4	0.0436315
PIGR	0.0283733			PRPSAP1	0.0436101
ARHGAP33	0.0283446			ZHX2	0.0435805
AC087386.1	0.0283217			TMEM53	0.0435701
MRPS9	0.0283184			INPP5E	0.0435492
AC027097.2	0.0283153			ZBED5-AS1	0.0435443
LEMD3	0.0283135			CHID1	0.0435375
AC109454.2	0.0283104			RNF152	0.043537
NKILA	0.0283014			SLC35E3	0.0435343
CHDH	0.0282898			SEPHS1	0.0435228
KHNYN	0.0282564			SLC25A26	0.0435138
XRCC4	0.0282536			CPN2	0.0434669
TANGO6	0.028199			FOS	0.0434521
CPQ	0.0281857			PPIL3	0.0434383
EEF1A1	0.0281837			TMEM219	0.0434214
NBEAL1	0.0281754			CEBPD	0.0434152
OAT	0.0281472			AL591895.1	0.0434066
CBX8	0.0281369			EDAR	0.0434038
BEX4	0.0281104			AFM	0.043394
ATXN3	0.0281013			ABCA6	0.0433507
DLG1	0.0281001			CCNE1	0.0433085
ACO2	0.028078			PPP1R9B	0.0432944
ATP6V0D2	0.0280588			PLEKHA2	0.0432848
MRPL20	0.0280567			AC008393.1	0.0432498
CRIM1	0.0280556			HUNK	0.0432165
CDK20	0.028047			PALM	0.0431982
CCDC65	0.0280465			PTPRG	0.0431634
CMC1	0.0280344			RASEF	0.0431473
GSTA2	0.0280185			TNIP1	0.0431258
IK	0.028014			RITA1	0.0431228
LARGE2	0.0279843			DNAJC18	0.0431194
PTPN23	0.0279768			KCTD16	0.0431181
ADH1C	0.0279624			DOLK	0.0431074
TTC19	0.0279443			SBNO1	0.0431032
PAQR5	0.0279411			AL355297.4	0.0430951
DEXI	0.0279318			PEX3	0.0430777
GPT2	0.0279282			ADAM10	0.0430591
EBPL	0.0279268			ZNF74	0.0430499
GGACT	0.0279234			YTHDF2	0.0430217
C1orf115	0.0279131			CCM2	0.0429222
AC073934.1	0.0279083			ALDH3A1	0.0429116
SLC39A10	0.027901			CES3	0.0429048
ALDH1L1	0.0278914			ATP13A2	0.0428958
SLC35B2	0.0278896			RNF20	0.0428652
DIRAS3	0.027882			C8orf88	0.0428643
ARL17A	0.0278746			SLC1A5	0.0428505
SERPINE2	0.0278718			MPDU1	0.0428307
WIF1	0.0278716			TMEM164	0.0427578
IL13RA1	0.0278712			LINC00526	0.0427415
TMEM243	0.0278646			HOOK1	0.0427288
SYNE2	0.0278495			ENPEP	0.0427276
CDK13	0.0278489			CFAP46	0.0427187
CCDC198	0.0278429			AIMP2	0.0427011
SLC8B1	0.0278243			DCAF4	0.0426946
SPATA6L	0.0278095			VKORC1L1	0.0426793
PGM1	0.02778			USP18	0.0426638
TMEM42	0.0277604			MIOX	0.0426483
KLHDC2	0.0277558			JKAMP	0.0426474
PGAP3	0.0277472			ITPKC	0.0426374
LRRN2	0.0277444
XPO6	0.0277098
ST13	0.0276975
NFE2L1	0.0276932
PRKAA2	0.0276915
AK3	0.0276829
NAGA	0.0276819
YIPF4	0.0276652
ABCC5	0.0276609
PLXDC2	0.0276563
ARSA	0.0276441
AC007638.2	0.0276135
PQLC1	0.027613
COL18A1	0.0275972
CMBL	0.0275938
CALR	0.0275849
TM7SF3	0.0275798
THEM4	0.0275786
RER1	0.0275538
PMM1	0.0275531
TMEM183A	0.0275462
TBC1D22B	0.0275398
KIAA1522	0.0275344
UFL1	0.0275285
SLC9A3R1	0.0275028
FYN	0.0275009
ITGAE	0.0275007
TBC1D17	0.0274957
AFF1	0.0274955
HELZ2	0.0274916
MINK1	0.0274891
MYO6	0.0274842
HIP1	0.0274833
PNPLA4	0.0274737
RUSC2	0.0274709
AL135785.1	0.0274702
AC079807.1	0.0274687
SPTB	0.0274675
SLC7A8	0.0274647
NFIC	0.0274547
GANAB	0.0274328
GSTCD	0.0274267
AL121761.1	0.0274186
RPL30	0.0274072
FAN1	0.0273793
FYB1	0.0273645
CAMLG	0.0273475
SNRPF	0.0273467
SMIM10L2A	0.027337
ROGDI	0.0273326
RGS1	0.0273322
RSL1D1	0.0273283
BTK	0.0273259
AL441883.1	0.0273016
ACKR3	0.0273014
GABPA	0.027291
LASP1	0.0272862
PRRG3	0.0272723
KIF13B	0.0272656
SMIM11A	0.0272572
OSBPL6	0.027246
CEP112	0.0272366
DPP9	0.0272321
KDM6B	0.0272285
SLC41A2	0.0272202
LDB1	0.0272107
CAPRIN2	0.0272079
PRTFDC1	0.0271981
SIM1	0.0271838
DCTN6	0.027178
PBLD	0.0271776
CISD2	0.0271721
TINAG	0.0271705
STARD3NL	0.027152
COPRS	0.0271456
HMGN1	0.0271195
AZIN1	0.0271171
STUB1	0.0271105
MFSD12	0.0271091
AC121761.1	0.0271027
PDIA6	0.0270939
AP000808.1	0.0270903
FAM185A	0.0270822
DUSP26	0.0270801
NUCB2	0.0270791
CFAP300	0.0270705
ISY1	0.0270574
SLC20A2	0.02704
RNASEH1	0.0270345
USP2	0.0270301
AMFR	0.0270272
TMEM18	0.0270244
RHEB	0.0270127
NCOA1	0.0269919
ASB6	0.0269894
TFAM	0.0269845
SLC30A6	0.026977
SLC2A2	0.0269748
PCDHGB6	0.0269545
CFAP36	0.0269468
AL162231.2	0.0269461
AC022167.3	0.0269302
RACK1	0.0269143
ATP6V1C2	0.0269124
SLC29A2	0.0269086
NOL10	0.0268992
AC026992.2	0.0268939
CLCC1	0.026875
SRSF5	0.0268619
ATP13A1	0.0268486
CCR1	0.0268434
FBP1	0.0268239
P4HTM	0.0268197
PLGLB1	0.0268129
GAA	0.0268109
ELL	0.0268039
AC012508.1	0.0267988
GLCCI1	0.026787
SGCD	0.0267711
UBE2N	0.0267448
NELFCD	0.0267426
EIF5	0.0267424
SRPK1	0.0267394
UGT2A1	0.0267365
OSBPL1A	0.0267332
MRPS26	0.0267261
EGFLAM	0.0267232
ACTR3C	0.0267203
AC064801.1	0.0267182
RNF13	0.026712
ATG3	0.0266964
TPST2	0.0266912
THEM6	0.0266899
TTC5	0.0266799
AC012358.3	0.0266664
PEPD	0.0266614
CGNL1	0.02666
AC010359.1	0.0266518
IGIP	0.0266368
ZNF75D	0.0265898
COLGALT1	0.0265896
OPCML	0.0265877
SLC33A1	0.026568
AL162377.1	0.02656
ZFR	0.0265481
AL392172.1	0.0265477
IDNK	0.0265436
GTF2A2	0.0265307
SLC30A2	0.0265288
PPM1D	0.0265232
OGFOD3	0.0265152
MASTL	0.0264948
CMAS	0.026477
CNTNAP3	0.0264753
MRPS23	0.0264747
CXorf38	0.0264603
UGT1A6	0.0264597
MXD3	0.0264583
VPS4A	0.02645
AC092802.1	0.0264403
BAMBI	0.0264363
GCHFR	0.0264302
MCFD2	0.0264237
SSBP1	0.0264164
SUMO2	0.0264119
KDM1A	0.0264113
FUT11	0.0263882
VPS33B	0.0263809
CAMK2N1	0.0263786
SBDS	0.0263591
NUDC	0.0263571
CYBC1	0.0263396
NUBP2	0.0263318
AC006059.1	0.0263268
LSM5	0.0263266
AL161772.1	0.0262996
PIGV	0.0262956
PAXBP1-AS1	0.0262943
EFNA1	0.0262858
PHF20	0.0262575
ZNF615	0.0262573
C2orf74	0.0262386
IMPA1	0.0262343
SCRN2	0.0262317
PPP2R5C	0.0262305
MYORG	0.0262293
AC084018.2	0.0262205
NAT10	0.0262199
U2AF1L5	0.0261982
VAV2	0.0261889
SNHG7	0.0261808
RP2	0.0261693
ATG101	0.0261688
FPGT	0.0261568
NBPF20	0.0261538
CENPV	0.0261424
PRADC1	0.0261421
UXS1	0.0261383
JAGN1	0.0261348
ATG2A	0.0261136
SNX13	0.026101
LPIN3	0.0260988
WDR89	0.0260639
CYP4V2	0.0260511
C4orf3	0.026051
C1QTNF12	0.0260381
PTGDS	0.0260321
AL138781.2	0.0260219
LSM12	0.0260207
HLA-DRB1	0.0260034
CPN2	0.0260004
ISPD	0.025994
CNBP	0.0259903
PSMB1	0.0259811
BST1	0.0259575
FLRT3	0.0259454
NR1H4	0.0259394
PTGR2	0.0259212
TIMP4	0.0259124
ADM2	0.0259069
LINC01006	0.0258708
L3HYPDH	0.0258687
ASB8	0.0258555
BRI3	0.0258447
SSR1	0.0258445
ACAA1	0.0258315
GOPC	0.0258289
JUNB	0.0258287
HNRNPC	0.0258068
XRN2	0.0258068
CPTP	0.0257747
RAB3GAP1	0.0257728
CDS2	0.0257596
MAMDC2-AS1	0.025756
LNPEP	0.0257547
EBP	0.0257538
SDHC	0.0257521
EPDR1	0.0257498
LINC01788	0.0257279
TFDP2	0.0257145
ZNF3	0.0257098
RNF128	0.0256946
SDF4	0.0256348
MRPS36	0.0256297
PGK1	0.0256286
BMT2	0.0256197
TOR1A	0.0256079
NUDCD2	0.025607
RPL4	0.0255982
TFEC	0.0255888
TAF6	0.0255857
KLF6	0.0255806
NDUFAF5	0.0255718
LIN7B	0.0255716
STAG3	0.0255607
NAPRT	0.0255367
EPS8	0.0255341
GOSR1	0.0255292
FBXO3	0.0255122
HDAC1	0.0255047
SEMA3B-AS1	0.0254904
LINC01510	0.02549
APOBEC3C	0.0254858
SLC4A8	0.0254795
CRTC3	0.0254747
SUPT20H	0.0254677
H3F3B	0.0254601
SLC27A4	0.0254572
MSX1	0.025449
PLXNB2	0.0254473
ESRRA	0.0254419
HYPK	0.0254392
SRL	0.0254329
SSPN	0.0254268
TMEM91	0.0254195
LRR1	0.0254172
SAP30L	0.0254123
PDP1	0.0254119
HMGCS1	0.0253945
SMIM19	0.0253911
TRPC5OS	0.0253878
LINC00667	0.0253862
FGFR4	0.0253832
SIL1	0.0253703
AC021483.2	0.0253617
ADIPOR1	0.025357
IKZF1	0.0253546
ZDHHC18	0.0253442
PAAF1	0.0253442
MCCC2	0.0253312
AL512329.2	0.0253283
ACTR1A	0.025323
MRPL22	0.025318
AC020928.1	0.0253162
FBXL2	0.0253147
F3	0.0253139
SLC16A4	0.0253068
AP001160.3	0.0253012
MFSD10	0.0252909
DISP1	0.0252883
GNB5	0.0252881
AP2S1	0.0252877
ZDHHC1	0.0252606
SORBS3	0.0252542
SPDL1	0.0252469
LINC00511	0.0252419
PSMB2	0.0252318
CEP70	0.0252292
DPY19L2	0.0252178
TBC1D32	0.0252007
SBF2	0.0251986
PMM2	0.0251981
MRPL32	0.025197
XIAP	0.0251956
ORMDL1	0.0251955
TUBB2A	0.0251899
ZNF33B	0.0251868
HEY1	0.0251597
HCN3	0.0251545
OTUD4	0.0251543
RFWD3	0.0251529
ADM	0.0251482
ZBTB17	0.0251479
CTH	0.0251461
AC137630.1	0.025141
HLA-B	0.0251384
MAB21L4	0.0251253
PRPSAP2	0.0251194
CYP17A1	0.0251138
SEC14L1	0.0251094
COL4A3BP	0.0251041
NOX4	0.025103
ADAM9	0.0250892
HIP1R	0.0250881
NKAIN3	0.0250802
MTCH1	0.0250779
G6PC3	0.0250706
RARS	0.0250635
MSMO1	0.0250632
RBBP6	0.0250627
TOM1	0.025042
GHITM	0.0250399
AC243964.2	0.025038
NSL1	0.0250224
MTCH2	0.0250201
EHBP1L1	0.0250106
ZNF134	0.0249981
HINT2	0.0249959
ACOX3	0.0249937
MAN1B1	0.0249893
TRMT10C	0.0249824
RICTOR	0.0249748
SPSB1	0.024965
SURF2	0.024955
MCRIP2	0.024936
PNPLA8	0.0249222
TMTC3	0.0249198
ALDH16A1	0.0249193
MON1A	0.024919
AC025159.1	0.0249085
NAIP	0.0248886
SLC44A1	0.0248775
TMEM167B	0.0248744
ENO1-AS1	0.0248698
HNRNPA2B1	0.0248647
RBM47	0.0248607
SGK2	0.0248468
ALG14	0.02484
HIBADH	0.0248387
ZSCAN18	0.0248354
DRD4	0.0248272
UQCRC2	0.0248214
PCMT1	0.0248213
MAP2K3	0.0248146
PPP2R1B	0.0248122
EGLN1	0.0248103
MEIOB	0.0248091
C1orf43	0.024803
CMC2	0.0247938
SZT2	0.0247872
C10orf91	0.024784
ZNF202	0.0247759
NPAS2	0.0247756
DPYSL2	0.0247669
TRIM68	0.0247638
AL121658.1	0.0247567
PIGB	0.0247558
COG6	0.0247462
TRIR	0.0247449
AMN1	0.0247363
PSIP1	0.0247348
KLRC2	0.0247244
ACE	0.0247105
ASB17	0.0247013
ERICH4	0.024659
ASB15	0.0246563
CD3G	0.0246374
JKAMP	0.0246064
GPATCH2L	0.0246043
MAPT	0.0246025
SNRPD3	0.0245918
TXN	0.0245887
MTFR1	0.0245875
CCDC30	0.0245768
TMEM187	0.0245764
ALKBH8	0.0245563
WASHC5	0.0245428
QARS	0.0245167
MVB12A	0.0245095
MED13	0.0245014
SUSD3	0.0244984
AC107959.4	0.0244959
AC091959.3	0.0244645
TOP2B	0.0244567
AKAP12	0.0244525
EP300	0.0244489
PNP	0.024442
ATP8B2	0.0244402
2020-09-11	0.0244402
RALGAPA2	0.0244391
SPEN	0.0244279
GCLC	0.0244245
CMC4	0.0244092
FGF12	0.0243934
EXT2	0.0243861
ERGIC2	0.0243817
CDPF1	0.0243782
CCZ1B	0.0243744
LRRC4C	0.0243736
AC034102.4	0.0243712
PSMD10	0.024362
AC092123.1	0.024324
WIPI1	0.0243225
HERC3	0.02431
IHH	0.0242776
RHOA	0.0242731
DNAJC15	0.0242725
DZANK1	0.0242702
ZNF649	0.0242648
TM9SF4	0.0242557
MTX1	0.0242531
LARP4	0.0242517
PSMB4	0.0242468
PRIM2	0.0242377
FBXL22	0.0242309
PLGRKT	0.0242209
AL935212.1	0.024182
CEBPD	0.0241766
SEPHS2	0.0241705
GTF2H5	0.0241693
PEX11A	0.0241692
AHCYL1	0.0241506
COL5A1	0.0241433
SP140	0.024133
CTDSPL	0.0241223
KLF9	0.0240686
TUBB	0.0240642
CITED1	0.0240569
ZNF770	0.0240423
ANKRD9	0.0240418
GAS8	0.0240402
ZCCHC17	0.0240368
AC096711.2	0.0240337
TCTEX1D2	0.0239877
PPCS	0.0239876
MYO19	0.0239834
PROZ	0.0239802
TNPO3	0.0239794
WDR48	0.0239653
NDUFV1	0.0239611
EPB41L2	0.023946
AC020765.2	0.0239444
EMC4	0.0239291
NTRK2	0.0239275
HNRNPDL	0.0239212
G2E3	0.0239172
OCLN	0.0239027
GINM1	0.0238966
AL354702.2	0.0238965
AP000759.1	0.0238874
EEPD1	0.0238822
ZBTB14	0.0238811
IARS	0.0238602
MIEF1	0.0238572
NDFIP1	0.0238555
TMEM131L	0.0238548
SLC12A5	0.0238489
GHR	0.023842
F2R	0.0238233
TRAPPC11	0.0238012
DCTN1	0.0238009
UBE2R2	0.0237906
TAF4	0.0237801
MOB3C	0.0237741
NRP1	0.0237716
POLR2I	0.0237611
CIB1	0.0237588
TEX45	0.0237493
DLG2	0.02374
AJM1	0.0237375
PCBD1	0.0237308
DPF3	0.0237207
AL355075.4	0.0237103
MTHFD1	0.0236999
PARG	0.0236955
HOMER2	0.0236833
TRAPPC5	0.0236787
HOGA1	0.0236676
MINPP1	0.0236656
PDPK1	0.0236636
DMXL2	0.0236604
KIAA2013	0.0236396
SKIDA1	0.0236338
OVOL1	0.0236222
MT-ND4L	0.0236177
TMEM178A	0.0235989
PPP1R3F	0.0235987
APOO	0.0235933
OLMALINC	0.0235894
AC069503.1	0.0235824
PAF1	0.0235691
SLC25A3	0.0235634
WDR83OS	0.0235623
AL049548.1	0.0235603
AAMP	0.0235511
GLS	0.0235403
FOXP4-AS1	0.0235334
OLA1	0.0235266
GNB1	0.0235266
UBE3B	0.0235242
BDNF	0.0235212
TSEN15	0.0235047
PRKD2	0.0234946
BBOX1	0.0234945
AC024592.2	0.0234844
MBOAT2	0.0234809
VPS29	0.023478
MOB4	0.0234511
PYHIN1	0.0234507
KCNJ15	0.0234476
LINC02139	0.0234456
PEX26	0.023437
POLD2	0.0234328
FUCA2	0.0234139
FBLL1	0.0234057
AC098483.1	0.0233985
CSNK1D	0.0233924
TCP1	0.0233913
PSMC5	0.0233706
GLIS2-AS1	0.0233685
TP53INP2	0.0233642
DHTKD1	0.0233568
PPP1R16B	0.0233446
PBRM1	0.0233379
SNPH	0.023334
LRRC8A	0.0233315
AGK	0.0233141
GLRX2	0.0233054
IGFBP6	0.0233025
GPATCH11	0.0233014
AL731684.2	0.023296
ZNHIT1	0.0232897
IL34	0.0232752
SUPT6H	0.0232567
ATF2	0.0232524
TDP2	0.0232439
CHTOP	0.0232435
CCS	0.0232267
GALNT1	0.0232215
FBXL5	0.0232179
RNF7	0.0232147
TBC1D1	0.023214
RABAC1	0.023211
CARS2	0.0232108
SPIN1	0.0232098
ZNF100	0.0232011
ANKFY1	0.0231891
GID4	0.0231874
CCT5	0.0231809
PSMG3-AS1	0.0231796
HADHB	0.0231759
SCAT2	0.0231647
PNRC1	0.0231647
CDIPT	0.0231597
SRSF3	0.023159
AC012368.1	0.0231563
UGCG	0.0231553
ZNF740	0.0231535
AC034231.1	0.0231534
TMEM125	0.0230922
AC090510.1	0.0230788
TNK2	0.0230757
WASF1	0.0230663
P3H2	0.0230653
BIN2	0.0230615
SMPD2	0.0230601
SLC25A4	0.0230574
H2AFV	0.023046
HYKK	0.0230368
BCLAF1	0.0230345
PCBP2	0.0230278
USP18	0.0230258
FBXL6	0.0230253
ABI2	0.0230245
SLC39A8	0.0230177
SDHAF3	0.0230043
ARL6IP5	0.0229994
NPTN	0.0229868
VSTM4	0.0229845
GLUL	0.022973
RBM18	0.0229559
ZSWIM4	0.0229558
VAPA	0.0229493
NFU1	0.0229465
SMARCA5	0.0229398
SCML4	0.0229296
GMCL1	0.0229251
SIRT5	0.0229154
CLPTM1	0.0229107
ARGLU1	0.0229059
KDM2A	0.0228966
PSMD8	0.0228905
SYP	0.0228804
NYNRIN	0.0228691
IGSF3	0.0228588
TRAPPC8	0.0228579
JTB	0.0228565
TMEM150A	0.022851
PLEKHA5	0.0228365
RNF141	0.0228329
AC107871.1	0.0228307
DCTD	0.0228128
FMO1	0.0228104
AL449106.1	0.0228039
UTP18	0.0227992
CUEDC2	0.0227983
MMP11	0.0227581
CIAPIN1	0.022749
SMS	0.0227457
SOX5	0.0227445
LINC01547	0.0227416
TUBG2	0.0227403
VDAC1	0.02274
